# Supplementary material for: Structural basis for neutralization of hepatitis A virus informs a rational design of highly potent inhibitors
Source: PLoS Biol. 2019 Apr 30;17(4):e3000229. doi: 10.1371/journal.pbio.3000229 (PMC6493668; doi:10.1371/journal.pbio.3000229)
Supplement: S1 Data — (XLSX) [file pbio.3000229.s016.xlsx]

## Sheet: 1B
s	Ru	Ru	Ru	Ru	Ru	Ru
Time	F4	F6	F7	F9	R10	CAV-60
-83	1.02344	-0.1934	-0.48657	-0.35718	-0.24902	-0.08057
-82	0.52759	-0.09872	-0.38159	0.10559	-0.47229	-0.25
-81	0.53308	-0.0879	-0.67114	-0.10181	-0.59045	-0.22888
-80	0.77734	0.09595	-0.57593	-0.02686	-0.49023	-0.37707
-79	0.66272	-0.12109	-0.60938	-0.01123	-0.59094	-0.32605
-78	0.50281	-0.25098	-0.30041	-0.21655	-0.61951	-0.47278
-77	0.66956	-0.35425	-0.2273	-0.52991	-0.8656	-0.3147
-76	0.92407	-0.22852	-0.04883	-0.27661	-1.02954	-0.16089
-75	0.58923	-0.28906	-0.16113	-0.26062	-1.09314	-0.31799
-74	0.50024	-0.18677	-0.13662	-0.25598	-0.64453	-0.55347
-73	0.46472	-0.30078	-0.32141	-0.14114	-0.51331	-0.44812
-72	0.23779	-0.46936	-0.28088	-0.17932	-0.51453	-0.16003
-71	0.3772	-0.14587	-0.31799	-0.1244	-0.46948	-0.33362
-70	0.40942	-0.15723	-0.32983	0.02854	-0.27808	-0.18567
-69	0.51685	-0.26941	-0.41809	0.0271	-0.71094	-0.38684
-68	0.53442	-0.42444	-0.23962	-0.21221	-0.45276	-0.17761
-67	0.39233	0.09961	-0.25439	-0.34607	-0.34094	-0.12231
-66	0.65381	-0.08411	-0.26758	-0.30017	-0.23926	-0.14697
-65	0.40686	-0.13355	-0.12756	-0.20532	-0.02319	0.01062
-64	0.02002	0.07141	-0.53003	-0.21209	-0.5072	-0.30408
-63	0.18127	-0.11975	-0.48364	-0.17541	-0.41003	-0.58789
-62	0.36401	-0.03748	-0.22144	-0.3855	-0.7832	-0.46777
-61	0.36719	-0.07495	-0.22546	-0.23401	-0.5719	-0.45752
-60	0.34009	-0.12012	-0.07483	-0.30859	-0.80859	-0.43115
-59	0.22095	-0.05212	-0.4519	-0.36926	-0.30798	-0.37561
-58	-0.18579	-0.15747	-0.40845	-0.23706	-0.16626	-0.08972
-57	0.08618	-0.02856	-0.45068	-0.35327	-0.10352	0.25342
-56	0.46668	-0.25586	-0.17712	-0.33643	-0.07813	-0.1377
-55	0.50806	-0.48511	-0.25561	-0.25916	-0.77148	-0.27112
-54	0.59167	-0.63696	-0.26343	-0.57129	-0.73633	-0.10339
-53	0.69861	-0.99231	-0.97009	-0.48791	-0.8623	-0.21179
-52	0.66553	-0.11548	-1.03516	-0.14612	-0.53052	-0.35278
-51	0.84912	-0.04883	0.09802	-0.46558	-0.52869	-0.50696
-50	0.9231	-0.14319	-0.08044	-0.54443	-0.58789	-0.36939
-49	0.59692	0.01257	0.19824	-0.56274	-0.45618	-0.40283
-48	0.66406	0.32544	-0.01685	-0.31616	-0.43982	-0.40479
-47	0.58191	0.29944	0.04565	-0.25305	-0.32935	-0.44202
-46	0.83105	0.60169	-0.11914	-0.33118	-0.54346	-0.07397
-45	0.5448	0.21216	-0.02075	-0.3761	-0.51392	-0.1377
-44	0.53516	0.15418	0.13672	0.07849	-0.48523	-0.22168
-43	0.61841	0.11108	0.03552	0.13757	-0.56152	-0.17529
-42	0.71216	0.01404	0.10059	-0.12158	-0.32678	-0.15881
-41	0.49475	0.11401	0.05212	-0.47949	-3.73926	-0.29285
-40	0.48023	-0.11841	-0.0304	-0.46729	-1.98926	-2.51489
-39	0.30139	0.09497	0.22424	-0.56262	-3.09204	-1.99597
-38	0.41345	-0.0387	0.08411	-0.06079	-4.2135	-2.24731
-37	0.34521	-0.12903	0.10449	-0.43201	-4.26526	-3.50757
-36	0.42212	-0.16174	0.21191	-0.32996	-4.20166	-3.97375
-35	0.39355	0.00439	-0.08655	-0.22107	-4.12292	-4.18518
-34	0.09106	0.19519	0.22302	-0.1554	-4.22644	-4.21045
-33	0.32141	0.21362	-0.10156	-0.34265	-4.22754	-4.1344
-32	0.17835	0.36328	-0.01343	-0.17639	-4.26135	-2.69556
-31	0.3844	0.15918	0.0907	-0.16882	0.98303	2.09204
-30	0.26916	0.08716	0.30701	-0.19385	1.65686	1.54761
-29	0.35584	-0.09802	0.11853	-0.40344	0.52185	0.48254
-28	0.03125	-0.03394	0.19031	-0.27905	0.2406	0.43115
-27	0.19946	-0.151	-0.13818	-0.44421	0.02173	0.05933
-26	0.39355	-0.05835	-0.24499	-0.34119	-0.35083	0.18042
-25	0.27576	-0.12207	0.04456	-0.28699	0.02747	-0.04224
-24	-0.18237	-0.16199	0.21509	-0.13794	0.16052	0.12561
-23	-0.2456	0.13965	0.07031	0.11353	-0.26331	0.42566
-22	-0.11951	0.5116	-0.00818	-0.3197	0.01453	0.10425
-21	-0.08069	0.15991	0.17578	-0.1167	0.02576	-0.33057
-20	0.05994	-0.18616	-0.14661	0.17883	-0.26538	0.01355
-19	0.25037	0.06519	-0.18591	0.1189	0.13525	0.25207
-18	0.21179	-0.09338	0.03125	0.05322	-0.22131	-0.20557
-17	-0.02551	-0.39648	-0.03906	0.17651	0.09814	-0.22888
-16	-0.14429	0.05859	-0.15759	0.2207	0.28809	-0.11353
-15	-0.21289	0.17261	0.16101	-0.07397	0.14392	-0.52454
-14	-0.15918	-0.24231	0.18262	0.03271	0.01306	-0.21179
-13	0.08472	-0.04907	0.12024	0.0304	-0.02246	-0.19836
-12	0.46411	-0.04138	0.04065	-0.27356	0.19922	-0.04346
-11	0.32776	-0.20544	-0.03027	-0.08191	0.13635	0.00476
-10	0.2583	0.1781	-0.23828	-0.39111	-0.04199	0.01599
-9	0.09314	-0.04419	-0.32617	-0.2793	-0.20642	-0.02368
-8	0.4436	0.02246	0.16931	-0.44055	-0.15234	0.21692
-7	0.54236	-0.03271	0.09827	-0.3634	-0.00635	0.39221
-6	0.44238	-0.08862	0.11328	-0.26086	-0.34082	-0.0061
-5	0.59802	-0.07202	-0.08801	-0.38379	-0.23242	0.03076
-4	0.59766	-0.18652	-0.09412	-0.35999	-0.39612	-0.09204
-3	0.55762	-0.2456	-0.23535	-0.19153	-0.07434	-0.20825
-2	1.37537	-0.25342	-0.32971	-0.2793	0.07776	-0.25207
-1	0.39502	-0.00952	-0.19739	-0.29089	0.47827	0.07336
0	0.71814	-0.31897	0.01465	-0.39014	-0.31006	-2.24219
1	12.0898	-0.12842	0.10645	-0.07117	-2.74756	0.06128
2	19.4132	0.11218	0.15894	-1.10364	1.68726	-1.18323
3	30.1946	-1.68298	0.79993	-0.55261	3.58569	8.4115
4	42.2991	0.10352	-0.5564	7.57312	16.0553	20.9952
5	53.171	11.3832	-0.44861	16.7228	28.691	32.8547
6	63.2552	18.5886	6.06567	28.5392	40.9965	44.198
7	73.0233	29.6719	17.6195	41.0253	52.071	54.8728
8	82.5062	42.0127	31.6632	53.1609	63.1851	64.6525
9	91.1885	53.6469	45.7386	64.2168	73.4629	74.0112
10	99.4886	64.0953	58.3729	74.6599	82.8678	82.8879
11	107.387	74.198	70.6937	84.6173	92.1906	91.1564
12	114.838	83.6582	82.1771	93.7542	100.926	99.5211
13	121.435	92.5049	93.2731	102.766	109.315	106.8
14	127.891	101.12	103.358	110.826	117.019	114.072
15	134.241	108.954	113.169	118.428	124.557	120.698
16	140.175	116.591	122.773	125.886	131.109	126.779
17	146.126	123.749	131.291	132.864	137.594	132.66
18	151.156	130.346	139.096	139.377	143.489	138.668
19	156.229	136.37	147.086	145.482	149.345	144.128
20	160.948	142.181	153.909	151.516	155.196	149.493
21	165.56	148.336	160.727	157.352	160.48	154.075
22	169.851	153.757	166.924	162.745	165.511	158.602
23	173.951	158.735	172.972	167.604	170.269	163.251
24	177.696	163.59	178.589	172.441	174.661	167.333
25	181.285	168.12	183.753	176.64	178.816	171.374
26	184.799	172.461	188.793	181.043	182.874	174.933
27	187.803	176.501	193.485	185.05	186.84	178.614
28	191.16	180.346	198.001	188.808	190.465	182.072
29	194.147	183.843	202.537	192.468	193.734	184.979
30	196.611	187.394	206.106	196.235	197.015	188.193
31	199.704	190.562	209.817	199.728	200.075	191.235
32	202.415	193.875	213.806	202.721	203.069	194.083
33	205.052	197.142	216.99	205.398	206.064	196.637
34	207.716	199.898	220.146	208.191	208.947	198.881
35	210.036	202.815	223.348	210.953	211.492	201.181
36	212.144	205.79	226.147	213.967	213.909	203.589
37	213.735	208.328	229.077	216.281	216.418	205.901
38	216	210.765	231.756	218.594	218.423	207.695
39	217.908	213.102	234.167	221.011	220.94	209.616
40	219.805	215.423	236.362	223.404	223.163	211.513
41	221.581	217.18	239.276	225.256	224.83	213.793
42	223.473	219.132	241.122	227.367	226.659	215.469
43	224.835	221.51	243.164	229.329	228.61	217.389
44	226.111	223.205	244.881	231.404	230.254	218.714
45	227.692	224.813	247.287	233.009	231.863	220.302
46	229.082	226.364	249.069	234.817	233.555	221.734
47	230.678	228.321	250.531	236.569	235.354	223.441
48	231.906	229.857	252.157	238.017	236.799	224.73
49	233.033	231.127	253.962	239.651	237.921	226.309
50	234.188	232.893	255.542	241.45	239.39	227.296
51	235.267	234.554	257.059	242.348	240.3	228.632
52	236.513	235.568	258.719	243.671	241.833	229.745
53	237.576	237.199	259.834	244.882	243.026	230.402
54	238.499	238.337	260.815	245.907	244.341	231.636
55	239.727	239.74	262.044	247.109	245.319	233.026
56	240.759	241.03	263.14	248.328	246.358	233.818
57	241.244	241.986	264.447	249.867	247.538	234.718
58	242.288	243.096	265.564	250.738	248.261	235.622
59	243.222	243.676	266.744	251.625	249.859	236.34
60	243.861	244.734	267.949	252.667	250.521	236.994
61	244.445	245.741	268.567	253.511	251.699	237.996
62	245.428	246.888	269.631	254.793	252.489	238.861
63	246.529	247.748	270.218	255.598	252.985	239.651
64	247.336	248.845	271.281	256.554	253.925	240.33
65	248.152	249.261	271.853	257.188	255.004	240.9
66	248.784	249.895	272.499	258.237	255.697	241.758
67	249.254	250.769	273.317	258.918	256.659	242.677
68	250.223	251.47	274.22	259.623	257.189	243.12
69	251.134	252.11	274.85	260.206	257.833	243.527
70	251.498	253.133	275.579	261.081	258.199	244.75
71	252.286	253.597	276.508	262.005	259.112	245.251
72	252.658	254.293	277.079	262.353	259.742	245.861
73	253.046	255.046	277.603	263.007	260.587	246.521
74	253.089	255.48	278.177	263.567	261.04	246.845
75	254.107	256.284	278.635	264.066	261.694	247.639
76	254.232	257.18	279.456	264.928	262.259	247.922
77	255.154	257.193	280.056	265.217	262.756	248.749
78	255.521	257.833	280.778	265.946	262.967	249.152
79	255.948	258.496	281.067	266.403	263.666	249.612
80	256.572	259.124	281.569	266.751	264.299	249.954
81	256.531	259.546	281.943	267.375	264.71	250.603
82	257.169	259.933	282.5	267.847	265.272	250.911
83	257.752	260.325	282.969	268.059	265.494	251.193
84	257.903	260.757	283.467	268.596	265.783	251.642
85	258.456	261.3	283.995	269.088	266.413	251.859
86	258.786	261.802	284.157	269.525	266.76	252.384
87	258.796	262.274	284.942	269.856	267.347	252.83
88	258.93	262.644	285.106	270.185	267.807	253.213
89	256.583	263.359	285.453	270.732	267.926	252.394
90	261.602	263.4	285.753	271.009	265.322	252.145
91	264.186	263.891	286.205	271.436	269.345	257.894
92	261.699	264.271	286.685	268.301	271.801	256.249
93	260.412	260.665	286.618	274.394	270.496	255.228
94	260.214	267.028	283.268	274.508	269.708	254.831
95	259.99	267.719	289.112	272.912	269.081	254.252
96	259.909	266.148	290.047	272.498	269.025	254.23
97	259.935	265.352	289.05	272.501	269.04	254.258
98	259.86	265.018	288.884	272.383	268.793	254.107
99	258.63	265.178	288.766	272.517	268.459	253.913
100	258.44	265.057	288.395	272.401	267.587	253.125
101	258.577	264.65	288.332	272.085	267.886	252.937
102	258.178	264.747	288.295	271.415	267.548	253.058
103	258.193	263.945	287.943	271.188	267.224	252.931
104	258.133	263.986	287.202	271.33	267.068	252.75
105	257.777	263.397	287.15	270.864	267.083	252.316
106	257.615	263.392	286.861	270.934	266.941	252.029
107	257.119	263.061	286.688	270.681	266.695	251.909
108	257.358	262.994	286.619	270.37	266.563	251.865
109	257.208	262.877	286.354	270.253	266.428	251.699
110	256.77	263.047	286.183	270.071	266.296	251.542
111	257.005	262.911	285.891	269.807	266.316	251.469
112	256.836	262.676	285.802	269.692	266.049	251.253
113	256.8	262.34	285.956	269.751	265.806	251.019
114	256.08	262.432	285.716	269.734	266.135	251.443
115	255.653	262.104	285.747	269.279	264.752	250.624
116	254.43	262.163	285.671	269.699	264.283	249.913
117	255.849	262.001	285.406	268.834	263.498	248.446
118	258.777	261.41	285.631	268.312	265.382	252.93
119	256.505	260.769	284.388	267.158	267.576	251.919
120	255.972	259.571	283.856	269.419	265.385	250.369
121	255.703	261.317	282.229	271.424	264.717	249.907
122	254.981	264.183	286.698	269.295	264.496	249.9
123	254.974	261.827	286.55	268.716	264.186	249.389
124	254.883	261.051	284.871	268.165	264.29	249.633
125	254.602	260.601	284.411	267.882	264.192	249.38
126	255.973	260.055	283.949	267.859	263.706	249.965
127	254.618	260.366	283.912	267.682	264.436	249.431
128	254.244	260.212	283.564	267.254	263.435	248.442
129	254.116	259.768	283.48	268.216	262.912	248.295
130	252.531	260.975	283.779	267.026	262.342	247.364
131	254.132	259.623	283.794	266.575	262.063	247.988
132	254.431	259.199	282.606	265.667	262.823	248.669
133	253.806	259.165	282.084	266.058	262.748	248.115
134	253.852	258.5	281.023	266.463	262.363	248.273
135	254.007	259.665	281.565	266.456	262.333	248.243
136	253.723	259.819	282.228	266.017	262.412	248.24
137	253.337	259.472	282.233	266.301	262.354	248.034
138	253.44	259.322	282.222	266.097	262.089	248.051
139	253.698	259.116	282.292	265.814	261.922	248.146
140	253.684	258.928	282.078	265.75	261.639	247.627
141	253.258	259.004	281.875	265.682	261.741	247.661
142	253.013	259.013	282.151	265.54	261.52	247.598
143	252.899	258.814	281.865	265.288	261.186	247.666
144	252.641	258.493	281.698	265.394	261.131	247.22
145	252.657	258.507	281.581	265.273	261.196	247.022
146	252.757	258.336	281.287	265.017	261.101	247.076
147	252.512	258.232	280.91	264.638	260.658	246.903
148	252.759	258.108	280.639	264.569	260.675	246.859
149	252.488	257.695	280.576	264.473	260.702	246.74
150	252.24	257.538	280.604	264.159	260.724	246.649
151	252.128	257.533	280.647	264.126	260.481	246.331
152	252.04	257.505	280.377	264.402	260.411	246.287
153	251.812	257.241	280.345	264.509	260.219	246.207
154	251.683	257.192	280.018	264.343	260.209	245.963
155	251.479	256.654	280.081	263.956	260.17	246.004
156	250.948	256.824	279.714	263.975	259.998	245.905
157	251.067	256.825	279.558	263.936	259.872	245.708
158	251.017	256.22	279.352	263.633	259.551	245.476
159	251.025	256.28	279.314	263.484	259.245	245.226
160	250.381	256.104	279.217	263.573	259.389	245.209
161	250.314	256.014	278.975	263.622	259.132	245.073
162	250.146	256.004	278.988	263.207	259.374	245.142
163	250.146	255.667	278.576	263.162	259.3	244.981
164	250.074	255.531	278.567	263.018	259.198	244.847
165	249.802	255.561	278.841	263.045	259.212	245.12
166	249.509	255.594	278.399	262.88	258.79	245.072
167	249.796	255.598	278.639	262.634	258.569	244.931
168	250.211	255.35	278.495	262.109	258.754	245.053
169	250.05	255.12	278.159	262.448	258.78	244.667
170	249.753	255.177	277.744	262.61	258.224	244.385
171	249.509	255.628	277.816	262.58	258.289	244.391
172	249.302	255.612	278.225	262.397	258.387	243.948
173	249.619	255.044	277.811	261.798	258.055	243.881
174	249.057	254.722	277.129	261.85	257.645	243.842
175	248.96	254.97	276.813	262.018	257.554	243.892
176	249.077	254.479	277.079	262.024	257.448	243.42
177	248.972	254.748	276.985	261.583	257.727	243.202
178	248.701	254.347	276.708	261.411	257.286	243.487
179	248.878	254.158	276.559	261.044	257.16	243.486
180	248.193	254.009	276.684	260.871	256.932	243.336
181	248.111	253.775	276.159	260.991	256.894	242.906
182	248.003	253.414	276.181	260.992	256.791	242.812
183	247.788	253.488	276.276	260.585	256.736	242.563
184	247.686	253.829	275.7	260.731	256.656	242.608
185	247.443	253.488	275.745	260.405	256.978	242.371
186	247.537	253.17	275.55	260.404	256.867	242.862
187	247.077	253.185	275.406	258.793	255.493	241.562
188	247.151	253.119	275.292	257.574	257.118	246.311
189	247.246	253.148	273.695	258.438	256.969	242.692
190	247.176	253.114	272.336	256.821	256.407	239.711
191	247.255	253.2	273.059	256.398	256.43	239.225
192	246.871	253.124	271.363	256.355	256.28	239.159
193	245.76	253.101	270.812	256.365	256.31	239.13
194	248.828	253.101	270.89	256.036	256.11	238.725
195	247.797	253.097	270.59	256.032	255.95	238.348
196	246.849	253.088	270.725	257.437	255.86	237.914
197	246.621	253.069	271.567	262.22	255.69	237.405
198	246.808	253.081	276.525	261.167	255.72	237.483
199	246.682	253.079	276.047	259.998	255.55	237.099
200	246.708	253.075	274.544	259.819	255.46	236.988
201	246.601	253.073	274.002	259.487	255.39	237.08
202	246.198	253.063	273.664	259.422	255.3	236.796
203	246.22	253.06	273.908	259.182	255.22	236.592
204	246.122	253.054	273.991	259.115	255.18	236.197
205	246.102	253.055	273.635	258.828	254.93	235.899
206	245.679	253.042	273.317	259.103	254.85	235.792
207	245.837	253.029	273.266	258.769	254.71	235.801
208	245.829	253.035	272.995	258.597	254.64	235.25
209	245.504	253.019	272.779	258.415	254.55	235.178
210	245.853	253.011	273.056	258.481	254.5	234.902
211	245.559	252.894	273.028	257.816	254.36	234.813
212	245.463	252.803	273.082	258.091	254.28	234.607
213	245.208	252.763	272.691	258.133	254.21	234.415
214	244.941	252.687	272.551	258.07	254.15	234.268
215	244.954	252.601	272.532	257.868	253.97	233.84
216	244.77	252.599	272.591	257.84	253.85	233.804
217	244.769	252.562	272.155	257.695	253.69	233.731
218	244.561	252.492	272.396	257.703	253.72	233.466
219	244.707	252.481	272.23	257.516	253.61	233.429
220	244.771	252.39	272.019	257.404	253.53	233.059
221	244.489	252.435	271.803	257.3	253.5	232.55
222	244.434	252.409	271.451	256.996	253.46	232.468
223	244.94	252.372	271.758	257.183	253.41	232.651
224	244.899	252.322	271.488	256.986	253.39	232.453
225	242.139	252.305	271.485	256.794	253.32	232.302
226	244.331	252.297	271.453	256.705	253.29	231.69
227	242.084	252.274	271.496	256.681	254.01	231.672
228	243.467	252.252	271.771	254.349	254.69	231.148
229	244.876	252.322	268.939	256.689	255.86	231.137
230	245.704	252.222	270.663	255.337	257.08	230.735
231	246.34	252.212	269.557	255.604	257.999	230.532
232	246.946	252.198	270.063	255.879	258.714	230.58
233	247.554	252.213	270.87	256.542	259.248	230.422
234	248.35	252.276	271.375	256.727	260.025	229.93
235	249.097	255.51	271.634	256.998	260.767	229.65
236	249.871	254.039	272.309	257.569	261.198	229.753
237	250.636	254.485	272.759	258.27	261.407	229.738
238	250.996	255.206	273.313	258.605	261.965	229.324
239	251.526	256.014	273.409	259.007	262.663	228.814
240	251.717	256.63	274.319	259.509	262.734	228.633
241	252.238	257.368	274.466	259.978	263.323	228.602
242	252.76	258.237	275.143	260.328	263.826	228.373
243	253.418	259.011	275.343	260.531	264.235	228.152
244	253.927	259.345	275.743	260.902	264.837	227.728
245	254.224	259.992	276.394	261.157	264.928	227.653
246	254.908	260.835	276.299	261.523	265.418	227.441
247	255.008	260.916	276.721	261.817	265.788	227.249
248	255.575	261.35	276.962	261.85	265.746	227.057
249	255.676	261.765	277.429	262.303	266.256	226.865
250	255.879	262.096	278.018	262.998	266.861	226.552
251	256.196	262.812	278.319	263.411	266.942	226.3
252	256.468	263.057	278.299	263.593	267.2	226.114
253	256.941	263.38	278.707	263.713	267.635	225.89
254	257.16	263.899	279.126	264.172	267.821	225.825
255	257.392	264.372	279.473	264.394	267.967	225.328
256	257.748	264.419	279.516	264.642	268.563	225.274
257	258.326	264.9	279.854	264.601	268.883	225.025
258	258.381	265.071	279.64	265.097	269.297	224.931
259	258.628	265.408	279.937	264.996	269.727	224.791
260	258.747	265.476	280.231	264.792	269.719	224.216
261	259.01	265.897	280.502	265.436	269.545	224.014
262	259.288	265.883	280.99	265.876	269.899	223.894
263	259.43	266.488	281.267	265.537	270.024	223.629
264	259.443	266.49	281.399	265.922	270.324	223.288
265	259.529	266.488	281.344	266.232	270.491	222.733
266	259.463	266.682	281.559	266.675	270.566	222.844
267	260.032	266.914	281.87	266.97	270.997	222.497
268	260.407	267.907	281.79	266.807	271.602	222.484
269	260.496	267.869	282.173	266.93	271.459	222.546
270	260.404	268.185	282.57	267.245	271.87	222.112
271	260.674	268.044	282.504	267.451	271.844	222.108
272	261.034	268.222	282.821	267.453	272.289	221.845
273	261.006	268.572	283.177	267.492	272.482	221.628
274	261.267	268.638	283.281	268.136	272.592	221.318
275	261.911	268.742	283.512	267.892	272.657	221.059
276	261.892	268.534	283.693	268.317	272.63	219.58
277	261.955	268.957	283.969	268.343	272.613	219.396
278	262.074	269.199	283.896	268.057	272.876	223.864
279	262.304	269.285	283.724	268.682	273.11	222.768
280	262.097	269.621	284.315	268.773	273.379	222.38
281	262.046	269.718	284.212	269.252	273.771	221.934
282	262.146	269.913	284.764	269.266	273.935	222.023
283	262.323	270.199	284.851	269.082	274.125	221.899
284	262.811	269.943	284.616	269.124	274.214	221.863
285	262.922	270.195	284.8	269.188	274.354	221.891
286	263.032	270.405	284.956	269.644	274.358	221.864
287	263.477	270.638	285.011	270.225	274.552	221.379
288	263.856	270.961	285.172	269.966	274.525	221.271
289	263.529	270.963	285.396	270.016	274.905	220.865
290	263.651	271.282	285.342	270.203	274.863	220.834
291	263.684	271.241	285.229	270.423	275.293	220.493
292	263.691	271.371	285.429	270.633	274.972	220.436
293	263.812	271.712	285.281	270.729	275.515	220.285
294	263.959	271.592	285.806	270.841	275.423	219.956
295	263.887	271.527	286.01	271.011	275.285	220.027
296	264.288	271.525	286.085	271.117	275.316	219.808
297	264.12	271.505	285.992	271.354	275.3	219.623
298	264.19	271.547	286.002	271.205	275.44	219.767
299	264.417	271.894	286.4	271.26	275.285	219.339
300	264.513	272.344	286.769	271.382	275.858	219.533
301	264.654	272.37	286.52	271.67	275.694	219.629
302	265.051	272.421	286.775	271.699	275.655	219.009
303	265.083	272.544	286.662	272.103	275.913	218.699
304	265.347	272.335	287.228	272.095	276.163	217.307
305	265.293	272.576	287.311	272.034	276.476	221.87
306	265.13	272.901	287.026	272.196	276.62	221.477
307	265.126	273.015	287.184	272.488	276.996	219.7
308	264.976	273.121	287.076	272.264	277.078	219.143
309	265.037	273.028	287.078	272.517	277.097	218.719
310	264.946	273.111	287.295	272.54	277.036	218.718
311	265.034	273.04	287.203	272.581	277.303	218.775
312	265.64	273.424	287.325	272.605	277.534	218.345
313	265.489	273.213	287.996	272.806	277.461	218.725
314	263.42	273.394	287.69	273.041	277.148	218.672
315	265.372	273.354	287.284	273.04	277.229	218.341
316	268.216	273.441	287.416	273.013	274.152	217.745
317	267.009	273.772	287.956	271.745	278.608	217.527
318	266.73	273.806	287.425	270.911	279.678	217.727
319	266.066	273.78	284.255	275.724	278.779	217.469
320	265.969	274.117	290.041	274.928	278.097	217.38
321	265.944	274.075	290.724	274.273	278.123	217.171
322	266.064	273.818	289.303	273.847	278.067	217.309
323	266.024	271.53	288.479	273.69	277.971	217.054
324	265.579	273.979	288.395	273.589	277.749	216.694
325	264.921	275.9	288.273	273.864	277.396	216.659
326	264.781	275.235	288.568	274.147	276.688	216.706
327	264.285	274.991	288.387	273.671	276.705	216.693
328	264.255	274.792	288.124	272.968	276.601	216.747
329	263.891	274.485	287.352	272.444	276.502	216.592
330	263.955	274.187	287.177	272.606	276.102	216.274
331	263.606	274.663	287.1	272.716	276.173	216.088
332	263.619	274.338	287.021	272.48	275.421	216.209
333	263.286	273.751	286.825	272.067	275.532	216.132
334	263.553	273.414	286.788	271.732	275.22	216.219
335	263.832	273.194	286.594	271.592	275.338	216.106
336	263.55	272.918	286.395	271.014	275.08	215.609
337	263.188	272.788	286.452	271.365	274.978	215.571
338	263.197	272.789	286.056	271.075	274.794	215.721
339	263.074	272.63	286.308	271.128	274.773	215.431
340	262.399	272.905	285.848	271.148	275.287	215.337
341	261.853	272.582	285.643	270.608	274.034	215.238
342	260.346	272.386	285.347	270.697	273.595	215.307
343	265.274	272.207	285.476	269.978	272.126	215.376
344	264.336	272.236	284.395	269.538	275.157	215.443
345	263.303	272.037	283.876	268.504	276.549	215.352
346	262.654	271.948	282.391	272.941	274.572	215.467
347	261.777	271.919	287.111	272.248	274.089	215.121
348	261.886	271.142	286.896	270.849	273.898	214.931
349	262.095	270.988	285.497	269.935	273.808	215.009
350	261.958	269.83	284.917	269.485	273.605	214.878
351	262.095	271.337	284.551	269.521	273.248	214.768
352	261.861	274.176	284.228	269.296	273.329	214.527
353	261.216	272.114	284.081	269.205	273.681	214.792
354	260.875	271.414	283.723	269.303	272.502	214.615
355	260.367	271.026	283.892	269.329	272.24	214.358
356	260.502	271.159	284.019	268.574	272	214.14
357	260.188	270.874	283.001	267.709	271.905	214.046
358	259.974	270.453	283	267.791	271.735	213.816
359	260.611	270.214	282.883	267.946	271.854	213.983
360	260.213	271.275	282.808	267.958	271.303	213.805
361	260.024	270.08	282.49	267.739	271.351	213.759
362	259.48	269.569	282.614	267.347	271.354	213.579
363	259.282	269.375	282.249	267.513	271.06	213.993
364	259.547	268.857	282.226	266.963	271.105	213.754
365	259.496	269.046	282.28	267.188	270.866	213.387
366	259.421	268.856	281.98	267.322	270.341	213.101
367	259.135	268.721	281.751	267.167	270.59	213.123
368	259.142	268.734	281.761	266.96	270.31	212.86
369	258.817	268.804	281.515	266.862	270.405	213.008
370	259.014	268.648	281.346	266.626	270.141	213.038
371	259.011	268.433	281.002	266.752	270.114	213.218
372	258.611	268.098	281.327	266.816	270.097	212.909
373	258.15	268.003	280.717	266.575	269.77	212.938
374	258.346	268.216	280.773	266.349	269.751	212.744
375	258.065	268.151	280.616	266.157	269.691	212.917
376	258.228	267.702	280.384	266.117	269.481	212.816
377	258.162	268.036	280.301	265.768	269.414	212.952
378	258.127	267.561	280.464	265.82	269.556	212.709
379	257.813	267.555	280.114	265.608	269.194	212.557
380	258.048	267.185	279.984	265.398	269.237	212.301
381	257.646	267.232	279.882	265.227	269.227	212.111
382	257.694	267.14	280.083	264.823	269.179	211.868
383	257.529	267.181	279.673	264.758	269.046	211.678
384	257.531	267.502	279.615	264.965	268.891	211.702
385	257.226	267.311	279.752	264.86	268.678	211.636
386	257.3	267.276	279.304	264.682	268.569	211.32
387	257.283	267.093	278.907	264.552	268.569	211.68
388	257.051	266.679	279.004	263.951	268.453	211.581
389	256.763	266.573	278.867	264.192	268.161	211.367
390	256.986	266.441	278.756	264.291	268.42	211.202
391	256.562	266.536	278.685	264.139	268.308	211.209
392	256.624	266.325	278.33	263.591	268.214	211.171
393	256.177	266.305	278.513	263.525	267.862	211.002
394	256.325	266.113	278.174	263.347	267.714	211.104
395	256.363	266.211	278.223	263.515	267.463	211.033
396	256.449	266.046	278.085	263.2	267.736	210.769
397	256.245	266.072	277.874	263.538	267.651	210.627
398	256.309	265.697	277.998	262.87	267.012	210.768
399	255.912	265.606	278.264	262.961	266.929	210.652
400	255.695	265.454	278.112	262.999	266.819	210.718
401	255.837	265.19	278.027	262.749	266.561	210.487
402	256.065	265.161	277.44	262.627	266.467	210.222
403	256.109	265.104	277.33	262.326	266.116	209.788
404	256.018	265.057	277.241	262.481	266.074	209.967
405	255.716	264.659	276.757	262.314	265.814	209.846
406	255.073	264.547	277.065	261.9	265.774	210.003
407	255.39	264.343	276.908	261.655	265.548	209.617
408	255.331	264.375	276.625	261.978	265.159	209.51
409	255.503	264.427	276.265	262.001	265.281	209.645
410	255.496	264.042	276.729	261.59	265.094	209.715
411	255.297	264.136	276.077	261.287	265.032	209.452
412	255.432	264.454	276.032	261.173	265.046	209.788
413	255.102	263.921	276.036	261.223	264.89	209.672
414	254.864	263.923	276.003	261.237	264.892	209.196
415	254.908	263.862	276.257	261.144	265.089	209.44
416	254.65	263.519	276.037	260.854	264.521	209.002
417	254.402	263.589	276.01	260.811	264.554	208.712
418	254.158	263.378	275.976	260.611	264.573	208.935
419	254.152	263.257	275.8	260.833	264.521	208.858
420	253.68	263.104	275.545	260.486	264.192	208.824
421	254.25	263.123	275.601	260.185	263.898	208.721
422	253.99	262.779	275.297	260.5	263.757	208.524
423	254.088	263.065	275.109	260.729	263.556	208.809
424	253.734	262.893	274.877	260.123	263.531	208.736
425	253.463	262.805	274.429	260.173	263.354	208.773
426	253.658	262.88	274.653	259.991	263.61	208.249
427	253.508	262.849	274.499	260.031	263.619	208.469
428	253.634	262.76	274.238	260.103	263.461	208.353
429	253.293	262.786	274.072	259.755	263.474	208.118
430	253.403	262.641	274.15	259.769	263.254	208.315
431	253.417	262.472	274.031	259.816	263.142	207.804
432	253.137	262.25	273.725	259.609	263.208	207.267
433	252.759	261.855	273.304	259.521	262.929	207.413
434	252.675	262.191	273.059	259.212	262.837	207.215
435	252.709	262.288	273.151	259.576	262.603	207.153
436	252.977	261.717	272.964	259.468	262.58	206.893
437	253.005	261.687	272.759	259.057	262.418	206.933
438	252.55	261.64	272.78	259.088	262.465	206.97
439	252.36	261.413	272.585	258.649	262.24	206.895
440	252.336	261.198	272.367	259.141	262.556	206.652
441	252.266	260.903	272.345	259.002	262.016	206.677
442	252.023	261.041	272.383	258.862	261.77	206.672
443	252.175	261.234	272.013	258.75	261.769	206.697
444	251.87	261.208	272.081	258.693	261.497	206.668
445	251.602	260.751	271.9	258.951	261.517	206.128
446	251.771	260.74	272.234	258.603	261.506	206.513
447	251.638	260.889	271.92	258.605	261.703	206.505
448	251.375	260.546	271.662	258.106	261.393	206.258
449	251.106	260.703	271.346	257.923	261.27	206.094
450	251.042	260.604	271.015	257.9	261.098	205.995
451	250.907	260.248	271.445	257.972	260.604	205.795
452	251.201	260.228	271.361	257.663	260.611	205.725
453	251.215	260.032	270.807	257.639	260.639	205.874
454	250.913	259.742	270.692	257.566	260.539	205.99
455	250.717	259.636	270.566	257.721	260.614	205.857
456	250.599	259.861	270.659	257.493	260.358	206.239
457	250.425	259.706	270.9	256.88	260.065	206.059
458	250.176	259.2	270.459	256.882	260.202	206.029
459	250.284	259.096	270.23	256.707	260.295	205.881
460	250.298	258.956	270.134	256.533	260.105	205.518
461	249.63	258.868	270.101	256.767	260.123	205.467
462	249.832	258.932	269.998	256.865	259.886	205.107
463	249.95	258.554	269.996	257.099	259.708	205.406
464	249.7	258.653	269.775	256.595	259.72	205.246
465	249.594	258.462	269.803	256.337	259.376	205.414
466	249.154	258.472	269.76	256.223	259.167	205.179
467	249.21	258.099	269.418	255.94	259.258	205.049
468	249.052	257.911	269.318	255.7	259.334	204.903
469	249.153	258.117	269.323	255.8	259.012	205.036
470	248.891	258.02	269.442	255.701	258.937	204.837
471	248.782	257.621	269.082	255.381	258.85	204.837
472	249.016	257.505	268.754	255.172	258.775	204.813
473	248.817	257.438	268.595	255.094	258.273	204.584
474	248.363	257.455	268.793	255.128	258.327	204.236
475	248.084	257.399	268.412	255.367	258.437	204.226
476	248.427	257.352	268.243	255.084	257.889	204.364
477	248.612	257.214	268.318	254.712	257.99	204.429
478	248.412	256.732	268.297	254.806	257.991	204.335
479	248.031	256.776	268.537	254.433	257.77	204.429
480	247.899	256.736	268.408	254.21	257.688	203.906
481	247.595	256.602	268.297	254.316	257.753	203.014
482	247.472	256.655	267.985	254.024	257.737	203.678
483	247.506	256.67	267.815	253.791	257.471	204.098
484	247.608	256.473	267.45	253.884	257.63	204.348
485	246.24	256.399	267.403	253.829	257.504	204.11
486	247.104	256.373	267.412	253.555	257.209	204.175
487	247.589	256.196	267.186	253.367	257.113	203.913
488	247.254	256.148	267.232	253.275	257.294	203.745
489	247.285	255.997	267.187	253.337	257.164	203.473
490	247.506	255.918	267.212	253.613	256.601	203.442
491	247.281	255.883	267.042	253.374	256.776	203.113
492	247.243	255.627	267.196	253.261	256.954	203.64
493	246.952	255.591	266.824	253.401	256.561	203.567
494	247.114	255.431	266.507	253.075	256.37	203.697
495	246.436	255.285	266.395	253.099	256.151	203.319
496	246.859	254.865	266.523	252.841	256.056	203.178
497	246.804	254.938	266.52	252.722	255.908	203.007
498	246.909	255.048	266.3	252.579	255.943	202.869
499	246.792	254.911	265.964	252.549	256.013	203.121
500	247.099	254.897	265.634	252.413	256.002	202.995
501	246.805	254.802	265.54	252.172	255.777	203.084
502	246.953	254.643	265.596	252.029	255.36	202.803
503	246.437	254.69	265.462	251.943	255.585	202.93
504	246.656	254.766	265.649	252.138	255.606	203.22
505	246.434	254.542	265.326	252.351	255.311	202.906
506	246.324	254.665	265.414	252.075	255.056	202.281
507	246.403	254.534	265.35	251.914	254.961	202.503
508	246.751	254.181	264.828	251.707	255.194	202.858
509	246.293	254.28	264.765	251.65	255.081	202.786
510	246.168	253.982	264.644	251.307	255.057	202.094
		254
		254.133
		253.646

## Sheet: 1C
NAbs conc. (Log2, nM)	HAV antigen (% of control)
	F6			F4			F7			F9			R10
5	0	0	1	0	1	1	0	0	2	0	0	1	1	0	1
4	0	1	2	1	0	0	2	1	1	2	0	4	3	4.9	4.4
3	1	2	1	1	3	1	2	3	0	3	3	5	5	5.5	6
2	2	0	4	2	3	3	3	3	4	12	8	15	13.5	9.4	13
1	3	1	5	2	3	6	10	7	12	28	35	22	41	38	32
0	8	10	6	15	5	8	32	18	38	44	39	42	42	48	50
-1	18	15	22	20	25	32	45	38	50	67	72	52	77	80	83
-2	36	40	25	48	55	46	74	69	80	80	85	90	82	83	88
-3	52	40	53	68	72	77	78	86	83	95	100	92	98	93	97
-4	55	62	54	90	78	92	95	82	96	100	98	99	100	98	100
-5	88	75	77	99	90	100	100	85	96	103	100	93	102	101	97
-6	92	90	96	95	100	105	100	96	98	98	100	99	100	99	103
-7	100	96	105	100	96	103	103	98	105	103	98	102	102	101	100
-8	100	100	100	100	100	100	100	100	100	100	100	100	100	103	100
-9	100	100	100	100	100	100	100	100	100	100	100	100	100	100	100

## Sheet: 4D
Neut50 (nM)	interaction area (Å2)
0.25	1232.2
0.13	1288.1
0.42	1168.1
0.85	1156.3
2.03	966.7

## Sheet: 4E
Neut50 (nM)	Binding energy(kcal/mol)
0.25	-76.71±8.86
0.13	-100.88±10.70
0.42	-45.56±5.73
0.85	-26.44±6.35
2.03	-12.34±5.32

## Sheet: 6B
golvatinib (uM)	HAV antigen (OD450)
0	0.6678	0.63	0.6426
0.000488281	0.567	0.53739	0.55125
0.00195312	0.48384	0.46116	0.49329
0.0078125	0.3843	0.40761	0.41328
0.03125	0.378	0.36855	0.41328
0.125	0.35532	0.39186	0.36036
0.5	0.3402	0.3213	0.33138
2	0.27909	0.29421	0.315
8	0.16632	0.13671	0.14805
Cell viability
golvatinib (uM)	OD450
0	2.766	2.714	2.74
0.000488281	2.664	2.721	2.6925
0.00195312	2.218	2.603	2.4105
0.0078125	2.501	2.573	2.537
0.03125	2.497	2.52	2.5085
0.125	2.234	2.445	2.3395
0.5	2.298	2.339	2.3185
2	2.234	2.201	2.2175
8	2.272	2.112	2.192

## Sheet: S1
Time	F4-12nM	F4-37nM	F4-111nM	F4-333nM		Time	F6-12nM	F6-37nM	F6-111nM	F6-333nM		Time	F7-12nM	F7-37nM	F7-111nM	F7-333nM		Time	F9-12nM	F9-37nM	F9-111nM	F9-333nM		Time	R10 12nM	R10 37nM	R10 111nM	R10 333nM
s	Ru	Ru	Ru	Ru		s	Ru	Ru	Ru	Ru		s	Ru	Ru	Ru	Ru		s	Ru	Ru	Ru	Ru		s	Ru	Ru	Ru	Ru
78.5	0.05945	0.70386	0.28271	0.22864		85.5	0.72607	0.75806	0.61133	0.64099		75.5	0.19031	-0.16345	-0.13709	-0.17432		81.5	0.19751	-0.10791	0.0752	0.31604		80	0	0	0	0
79.5	0.29688	0.61023	0.00159	-0.18713		86.5	-0.99097	-1.11292	-1.29089	0.55896		76.5	0.05054	0.396	0.30872	0.58398		82.5	-0.12109	0.11646	0.29785	0.4895		81	0	0	0	0
80.5	0.85559	0.65723	0.22473	0.16614		87.5	1.58105	1.62512	1.36389	-0.19995		77.5	0.31116	0.61755	0.12622	0.18359		83.5	-0.17615	-0.07227	0.15649	0.2456		82	0	0	0	0
81.5	0.67163	0.61182	0.2146	0.06409		88.5	-0.07373	0.09314	-1.10132	1.14673		78.5	0.20276	0.28223	-0.26257	0.28662		84.5	-0.11914	0.23303	0.22693	0.08215		83	0	0	0	0
82.5	0.7865	0.63538	0.5083	0.328		89.5	0.54321	1.24634	1.51855	5.03894		79.5	-0.33557	0.06458	-0.11414	0.01404		85.5	0.3418	0.2738	0.34412	0.2887		84	0	0	0	0
83.5	0.56751	0.61609	0.66284	0.41321		90.5	1.48157	2.75964	4.48889	11.144		80.5	-0.01257	-0.0929	-0.1438	-0.16455		86.5	0.62231	-0.11719	1.57642	1.77258		85	0	0	0	0
84.5	0.23511	0.53162	0.59094	0.56641		91.5	1.36047	3.05896	6.19128	17.0073		81.5	0.37952	0.54504	0.36548	0.22034		87.5	0.40625	0.90015	0.32373	-0.75647		86	0	0	0	0
85.5	0.27795	0.60278	0.09888	0.51135		92.5	2.40979	4.40527	8.38989	23.0386		82.5	0.72339	0.59412	0.52954	0.18506		88.5	0.32373	0.13269	0.57129	1.40564		87	0	0	0	0
86.5	0.27319	0.63818	1.62683	1.87927		93.5	2.8866	5.32166	10.6333	28.7885		83.5	0.28003	0.41626	0.27234	-0.01379		89.5	1.78662	2.37415	3.89221	6.03552		88	0	0	0	0
87.5	-0.6543	0.62964	-1.64172	-1.22766		94.5	2.75977	5.76965	11.9504	33.9492		84.5	0.01013	-0.10852	0.3949	0.26782		90.5	2.82483	4.51184	7.28174	13.4443		89	0	0	0	0
88.5	0.27991	0.06213	1.39001	2.10559		95.5	3.02454	6.15686	13.4587	38.7866		85.5	-0.55603	0.24841	0.29358	-0.17896		91.5	3.14258	5.31226	10.1128	20.6104		90	0	0	0	0
89.5	0.58838	0.97717	1.25513	3.81885		96.5	3.10144	6.87061	14.7406	43.5391		86.5	-0.75476	-0.27881	-0.80859	0.78601		92.5	4.25623	6.35791	13.1812	27.7085		91	0	0	0	0
90.5	0.49145	1.75171	2.81201	8.35327		97.5	3.0498	7.75146	16.6509	48.2804		87.5	-0.01343	0.87744	0.81799	-1.30188		93.5	4.16785	7.27856	15.0712	33.67		92	0.16058	0.53511	-5.52497	-25.7168
91.5	0.80176	2.5542	4.65283	13.2538		98.5	3.4812	8.95459	18.3639	52.9452		88.5	-2.1864	0.88355	1.61792	2.47302		94.5	5.01526	7.76184	17.0707	39.6962		93	0.47037	1.48889	-2.67198	-17.2416
92.5	0.85889	3.15527	6.50891	17.5081		99.5	3.62134	9.24707	19.5382	57.3799		89.5	0.00549	2.45203	4.8562	9.4635		95.5	5.31665	8.79956	19.7029	45.882		94	0.77959	2.43881	0.15086	-9.01967
93.5	0.80591	3.4408	7.19336	21.7913		100.5	3.91504	9.72192	21.4617	62.1416		90.5	1.41113	4.02991	8.71008	17.9901		96.5	5.59839	9.43457	21.6085	51.8696		95	1.08825	3.38488	2.94386	-1.04343
94.5	1.51733	4.33069	9.0675	26.0969		101.5	4.55957	10.8306	22.7915	66.6362		91.5	1.63196	5.01294	12.5304	28.0408		97.5	5.88623	10.5386	23.4187	57.2405		96	1.39634	4.32712	5.70734	6.69445
95.5	1.76514	4.89307	10.6541	30.2332		102.5	4.4845	11.0389	24.2244	70.3346		92.5	1.89941	6.14282	15.3961	36.7839		98.5	6.29187	11.2717	25.5624	62.7195		97	1.70387	5.26555	8.44161	14.2011
96.5	1.85132	5.0575	11.522	34.0846		103.5	4.56299	11.457	25.4719	74.4729		93.5	2.69214	7.70313	18.9778	45.3944		99.5	8.22827	13.5839	29.4164	69.8444		98	2.01083	6.20019	11.147	21.4834
97.5	2.09851	6.03259	12.9077	37.9717		104.5	4.93018	12.2004	26.9691	78.8256		94.5	3.36755	8.96509	22.3523	53.6293		100.5	7.83435	13.7598	30.8802	74.0144		99	2.31723	7.13104	13.8238	28.5481
98.5	2.56042	6.02832	14.375	41.5885		105.5	4.82324	12.6074	28.4691	82.7201		95.5	3.51636	9.50134	25.6144	61.5287		101.5	8.81921	14.8785	32.7672	79.5376		100	2.62307	8.05813	16.4722	35.4017
99.5	2.41187	6.3042	15.5664	45.42		106.5	5.25562	13.7498	30.1031	86.5963		96.5	3.44812	10.4603	28.583	68.7404		102.5	8.91602	15.7034	34.9269	84.1411		101	2.92835	8.98146	19.0927	42.0504
100.5	2.25293	6.71484	16.9552	49.02		107.5	5.47778	14.1019	31.3622	90.3616		97.5	3.18384	11.2581	31.4619	75.9178		103.5	7.83704	15.4509	35.5126	87.6434		102	3.23307	9.90106	21.6855	48.5005
101.5	2.08179	7.22375	17.6571	52.0585		108.5	5.87622	15.2327	33.1487	94.1954		98.5	4.50464	13.171	35.1852	83.3928		104.5	8.76428	16.3662	37.9556	92.6985		103	3.53723	10.8169	24.2509	54.7578
102.5	2.24976	7.38086	18.4309	55.4196		109.5	5.92993	15.5706	34.5037	97.84		99.5	4.81421	14.3666	38.4045	90.3395		105.5	8.93628	16.7399	39.7161	96.1802		104	3.84083	11.7291	26.7892	60.8282
103.5	2.52124	7.94653	19.6605	58.7527		110.5	6.41675	15.9708	35.6221	101.065		100.5	5.06519	15.4003	41.3049	96.4937		106.5	9.82874	18.1589	42.0697	101.186		105	4.14388	12.6376	29.3006	66.7171
104.5	2.68457	8.33167	21.158	61.9766		111.5	6.15393	16.2578	36.8756	103.961		101.5	5.78723	16.6398	44.3005	103.286		107.5	9.95679	18.9966	44.379	105.492		106	4.44637	13.5424	31.7855	72.43
105.5	2.87598	9.16479	22.4305	65.3594		112.5	6.90552	17.4738	38.9779	107.614		102.5	5.81042	17.9093	47.1714	109.004		108.5	10.6738	19.8738	46.2469	110.259		107	4.74831	14.4435	34.2442	77.9722
106.5	2.5426	9.47559	23.4587	68.1947		113.5	6.59741	17.4127	39.6237	110.264		103.5	6.33582	19.1975	50.0914	114.318		109.5	11.2019	21.0164	48.542	113.985		108	5.04969	15.341	36.6768	83.3488
107.5	2.68054	9.92908	24.9225	71.5691		114.5	6.69373	17.8312	41.235	113.61		104.5	6.92004	20.3721	53.1749	120.063		110.5	11.7097	22.4862	50.5709	118.349		109	5.35052	16.2349	39.0838	88.5647
108.5	2.73865	10.4703	26.0541	74.5511		115.5	7.02832	18.8116	42.5427	116.577		105.5	7.44971	21.4197	56.0571	125.238		111.5	11.1563	22.3794	51.4766	120.892		110	5.6508	17.1251	41.4653	93.6248
109.5	2.77344	10.7927	27.1201	78.0939		116.5	7.36365	19.7905	44.329	119.646		106.5	7.54968	22.4742	58.3934	129.798		112.5	11.369	22.9404	52.8173	124.472		111	5.95053	18.0118	43.8216	98.5336
110.5	3.34656	11.3925	28.3397	80.6537		117.5	7.39319	20.45	45.3296	122.571		107.5	8.15735	23.9301	60.9812	134.863		113.5	10.7776	22.9631	54.0986	127.441		112	6.24971	18.8948	46.153	103.296
111.5	3.25122	11.8722	29.5571	83.7028		118.5	7.4917	20.8965	46.5265	125.489		108.5	7.86206	24.58	63.3218	138.906		114.5	11.1432	23.8788	55.5793	130.836		113	6.54834	19.7743	48.4598	107.916
112.5	3.50439	12.4684	30.9709	86.5273		119.5	7.7771	21.4263	48.1735	128.136		109.5	8.81384	25.7081	66.1136	143.585		115.5	12.1328	24.9089	57.8698	134.218		114	6.84642	20.6503	50.7422	112.397
113.5	3.70862	13.2194	32.0223	89.3369		120.5	8.02771	22.0079	48.672	130.535		110.5	9.45544	27.1862	68.9661	148.056		116.5	12.1528	25.317	59.2914	137.031		115	7.14396	21.5226	53.0005	116.745
114.5	3.65417	13.6165	33.0239	91.7175		121.5	8.38953	23.1471	50.6283	133.73		111.5	9.61511	28.0526	71.8727	152.66		117.5	12.5198	26.488	61.1487	140.665		116	7.44095	22.3915	55.2349	120.963
115.5	4.10217	13.8724	34.0164	94.8247		122.5	8.48193	23.1926	51.4585	136.006		112.5	9.55151	28.4969	73.8491	156.244		118.5	12.5874	27.1604	62.6223	143.646		117	7.7374	23.2568	57.4457	125.055
116.5	4.20886	14.5996	35.5953	97.5389		123.5	9.02051	23.9757	52.849	138.615		113.5	9.73755	29.4697	76.3157	160.108		119.5	12.2454	27.2999	63.8683	146.528		118	8.0333	24.1187	59.6331	129.025
117.5	4.70605	14.8717	36.7312	100.29		124.5	9.31177	24.927	54.2838	141.125		114.5	10.4211	30.5803	78.8822	163.642		120.5	12.6915	27.6069	65.8669	149.335		119	8.32866	24.977	61.7974	132.876
118.5	5.15161	15.5472	37.9949	102.942		125.5	9.79517	25.531	56.0635	143.578		115.5	10.7413	31.7246	81.2279	166.889		121.5	13.2795	28.0793	67.451	152.236		120	8.62348	25.8319	63.9388	136.611
119.5	4.62158	15.3289	38.5244	104.692		126.5	10.151	26.224	57.2816	145.957		116.5	10.9554	32.7327	83.9052	170.831		122.5	13.1377	28.6713	68.7878	154.492		121	8.91776	26.6833	66.0576	140.236
120.5	4.9176	16.3383	40.0194	107.026		127.5	10.2672	26.6592	58.4054	148.462		117.5	11.2344	33.8053	86.1191	173.542		123.5	13.2494	29.3146	70.0323	156.912		122	9.2115	27.5313	68.154	143.752
121.5	5.21167	16.8373	40.6503	108.964		128.5	10.5424	27.8964	59.812	150.628		118.5	11.4604	34.7472	87.8484	177.156		124.5	14.0355	30.4103	71.7521	160.084		123	9.50471	28.3758	70.2282	147.162
122.5	5.25891	17.1387	41.9559	111.635		129.5	10.2782	27.9788	60.9657	152.893		119.5	12.1558	36.167	90.39	180.054		125.5	12.9788	30.1636	72.4041	161.242		124	9.79737	29.2169	72.2806	150.471
123.5	5.20044	17.6274	43.1089	113.23		130.5	10.5933	28.6521	62.2094	155.143		120.5	12.855	36.8218	92.9342	182.626		126.5	13.2832	30.7047	73.8036	163.667		125	10.0895	30.0546	74.3112	153.681
124.5	5.52197	18.0615	44.6852	115.914		131.5	10.7545	29.6166	63.7611	157.557		121.5	13.0068	37.5876	94.7207	185.898		127.5	13.4164	31.5433	75.3795	165.708		126	10.3811	30.889	76.3203	156.796
125.5	5.88782	18.9539	46.0588	118.334		132.5	10.8201	29.7733	64.3428	159.341		122.5	13.2278	38.6423	96.8611	188.672		128.5	13.9595	32.0767	76.605	168.222		127	10.6722	31.7199	78.3083	159.817
126.5	5.71497	18.9935	46.8474	120.244		133.5	11.0953	30.491	65.1284	161.075		123.5	13.8654	39.8734	99.1904	191.116		129.5	14.4849	33.078	78.4943	170.563		128	10.9627	32.5475	80.2752	162.747
127.5	5.59082	19.01	47.2054	122.13		134.5	11.1086	30.8535	66.224	162.853		124.5	14.1482	40.7124	101.214	193.559		130.5	14.2083	33.2046	79.1624	172.626		129	11.2527	33.3718	82.2213	165.591
128.5	6.15625	19.6779	48.5729	124.169		135.5	11.5173	31.7598	67.5092	164.911		125.5	14.6561	41.5005	103.145	196.042		131.5	14.3722	33.5935	80.6721	174.813		130	11.5421	34.1927	84.1469	168.349
129.5	6.49683	20.0836	49.5217	126.365		136.5	11.8223	32.1978	68.7126	166.842		126.5	14.834	42.7776	105.638	198.554		132.5	14.7736	34.3889	82.0438	176.697		131	11.8311	35.0102	86.0521	171.025
130.5	6.86963	20.7446	50.5488	128.374		137.5	12.0118	32.7008	69.762	168.514		127.5	15.1494	43.611	107.462	200.728		133.5	14.7522	34.7206	83.3485	178.204		132	12.1195	35.8245	87.9371	173.62
131.5	6.70227	21.0657	51.4617	130.233		138.5	12.4963	33.4122	70.7522	170.333		128.5	15.2909	44.507	109.458	203.16		134.5	15.1433	35.3203	84.9523	180.435		133	12.4073	36.6355	89.8023	176.139
132.5	6.65784	21.585	52.3906	132.131		139.5	12.5811	33.8634	71.9954	172.227		129.5	15.5757	45.4464	111.342	205.26		135.5	15.1584	36.0079	86.1526	182.118		134	12.6947	37.4432	91.6477	178.582
133.5	6.95715	22.3279	53.6991	133.699		140.5	12.7117	35.2026	73.363	174.198		130.5	15.9531	46.1768	113.275	207.507		136.5	15.0615	36.0645	87.2169	183.52		135	12.9815	38.2476	93.4736	180.952
134.5	7.33655	22.646	55.121	135.885		141.5	13.1741	35.7139	74.6718	175.997		131.5	16.1182	47.149	114.796	208.858		137.5	15.4342	36.5127	88.4926	185.821		136	13.2678	39.0488	95.2802	183.251
135.5	6.88879	22.7141	55.4871	137.054		142.5	13.2822	36.3367	75.4807	177.592		132.5	16.7572	48.1892	116.683	211.741		138.5	15.6232	36.9774	89.6919	188.04		137	13.5536	39.8467	97.0678	185.481
136.5	7.58105	23.2698	56.6781	139.065		143.5	13.5198	36.9672	76.5286	179.243		133.5	16.5868	48.9393	118.842	213.951		139.5	15.6486	37.8213	91.0313	189.748		138	13.8388	40.6414	98.8364	187.645
137.5	7.68323	23.9087	57.6089	140.84		144.5	13.4989	37.4529	77.236	181.236		134.5	17.1805	50.3497	120.785	215.833		140.5	15.6086	38.3552	91.9248	191.139		139	14.1235	41.4329	100.586	189.744
138.5	8.01208	24.5907	58.5696	143.021		145.5	13.814	37.8698	78.3215	182.982		135.5	17.9037	51.1194	122.699	217.594		141.5	15.9597	39.4126	93.6967	192.966		140	14.4077	42.2212	102.318	191.781
139.5	7.85278	25.0135	59.4131	144.254		146.5	14.4208	38.8254	79.5846	184.59		136.5	17.9146	51.8077	124.419	218.688		142.5	16.2706	39.9364	95.4315	194.981		141	14.6914	43.0063	104.031	193.756
140.5	8.03186	25.5173	60.4751	145.911		147.5	14.4025	39.5063	80.583	186.071		137.5	18.2485	52.5085	125.81	220.373		143.5	16.4498	40.3175	96.3424	196.007		142	14.9746	43.7882	105.726	195.673
141.5	8.42114	25.7524	61.3854	147.493		148.5	14.9156	40.2168	81.6605	187.612		138.5	18.4421	53.5092	127.5	221.847		144.5	16.1735	40.7554	97.5712	197.797		143	15.2572	44.567	107.403	197.532
142.5	8.69128	26.5088	62.8429	149.24		149.5	14.9432	40.6053	82.5908	188.957		139.5	18.5264	54.3273	129.011	223.413		145.5	16.127	41.4437	98.8112	198.918		144	15.5393	45.3426	109.062	199.336
143.5	8.77539	26.98	63.3743	150.707		150.5	14.8629	41.2777	83.5259	190.625		140.5	19.1111	55.6996	131.153	225.713		146.5	16.4769	41.9132	99.7928	200.589		145	15.8209	46.1151	110.704	201.086
144.5	9.29968	27.7405	64.6337	152.426		151.5	15.0032	41.7208	84.4628	191.637		141.5	19.6149	56.5493	132.709	227.024		147.5	16.6606	42.484	100.89	201.809		146	16.102	46.8844	112.329	202.783
145.5	9.43665	28.0579	65.2383	154.142		152.5	15.2029	42.2014	85.4701	192.988		142.5	20.2052	57.2006	134.249	228.375		148.5	16.8503	42.6592	101.771	202.882		147	16.3826	47.6506	113.936	204.43
146.5	9.47412	28.3876	66.0952	155.482		153.5	15.3605	42.7712	86.5137	194.326		143.5	20.4475	58.2422	135.924	229.968		149.5	17.1377	43.4103	103.188	204.487		148	16.6626	48.4138	115.527	206.027
147.5	9.49084	28.4977	66.7408	156.937		154.5	15.3097	42.702	87.2723	195.197		144.5	20.7341	58.6818	137.339	231.142		150.5	17.543	44.0165	104.653	205.481		149	16.9422	49.1738	117.1	207.577
148.5	9.52136	28.906	67.8138	158.031		155.5	16.0184	43.7253	88.2261	197.064		145.5	21.1011	59.8771	138.976	232.655		151.5	18.0371	45.1493	105.69	207.442		150	17.2212	49.9308	118.657	209.081
149.5	9.70483	29.2356	68.4572	159.675		156.5	16.1331	44.2672	89.0233	198.308		146.5	21.4385	60.553	140.474	234.143		152.5	18.1603	45.2665	106.764	208.658		151	17.4997	50.6847	120.197	210.539
150.5	10.0868	29.6284	69.3118	160.935		157.5	16.501	44.4889	90.0938	199.46		147.5	21.0343	60.7245	141.102	234.801		153.5	17.9905	45.9749	107.976	209.994		152	17.7777	51.4355	121.722	211.954
151.5	10.1866	30.1781	70.2308	162.527		158.5	16.2905	44.9307	91.2643	200.227		148.5	21.324	61.5929	142.411	235.812		154.5	18.2843	46.0945	109.221	211.364		153	18.0552	52.1833	123.23	213.327
152.5	9.98816	30.6335	71.0294	163.886		159.5	16.7354	45.9415	92.2543	201.978		149.5	21.6454	62.5251	143.892	237.333		155.5	18.4727	46.8304	109.808	212.43		154	18.3322	52.9281	124.722	214.659
153.5	10.2317	31.1475	71.9893	164.895		160.5	16.7074	46.2074	92.8767	202.817		150.5	22.1417	63.6807	145.727	238.797		156.5	18.5852	47.3975	110.576	213.02		155	18.6087	53.6699	126.198	215.951
154.5	10.8081	31.9991	73.2982	166.458		161.5	17.4498	46.9098	93.8508	204.017		151.5	22.3895	64.3632	147.299	239.96		157.5	19.0345	48.3514	112.37	214.546		156	18.8847	54.4087	127.659	217.204
155.5	10.5787	31.9962	74.1588	167.719		162.5	17.387	47.3499	94.97	205.158		152.5	23.2737	65.8929	149.058	241.146		158.5	19.3535	48.8311	113.595	215.823		157	19.1602	55.1445	129.104	218.42
156.5	11.574	32.8618	75.4895	169.335		163.5	17.9261	48.3357	96.4768	207.165		153.5	23.4167	66.717	150.279	242.182		159.5	19.3385	49.0475	114.396	216.652		158	19.4351	55.8773	130.534	219.599
157.5	12.1172	33.5723	76.262	170.532		164.5	17.9203	49.0641	96.9263	207.825		154.5	23.6239	67.111	151.431	243.061		160.5	19.0773	49.3357	115.198	217.416		159	19.7096	56.6071	131.949	220.743
158.5	11.6509	33.2219	76.5977	171.445		165.5	18.2942	49.7976	98.1433	208.804		155.5	24.3982	68.0485	152.679	244.078		161.5	19.5035	49.9427	116.258	218.485		160	19.9836	57.334	133.349	221.853
159.5	11.7025	33.8389	77.4768	172.823		166.5	18.6649	50.4016	98.8853	209.816		156.5	24.4584	68.6667	154.139	245.269		162.5	20.0215	51.0576	117.767	219.805		161	20.257	58.0579	134.734	222.93
160.5	11.8199	34.0909	78.5785	174.288		167.5	19.1041	50.9517	99.8411	211.15		157.5	24.9106	69.7512	155.386	246.154		163.5	20.0809	51.3254	118.493	220.935		162	20.53	58.7789	136.105	223.975
161.5	12.2302	34.6987	79.7686	175.039		168.5	19.2155	51.627	100.656	211.911		158.5	24.8944	70.7206	156.904	247.25		164.5	20.5973	51.8726	119.416	221.797		163	20.8024	59.497	137.461	224.988
162.5	12.4199	35.259	80.3177	176.693		169.5	19.4529	52.0884	101.92	212.965		159.5	24.8726	71.2742	157.811	247.734		165.5	21.0348	52.657	120.752	222.93		164	21.0744	60.2122	138.802	225.972
163.5	11.8308	35.5089	80.7384	177.46		170.5	19.3514	52.2266	102.225	213.396		160.5	24.7473	71.8536	159.011	248.017		166.5	20.9172	53.4503	121.834	224.157		165	21.3459	60.9245	140.13	226.925
164.5	12.4817	35.9637	81.7985	178.731		171.5	19.3307	52.946	103.037	214.209		161.5	25.3442	73.0035	160.183	249.453		167.5	20.9998	53.9698	122.861	224.839		166	21.6168	61.6339	141.443	227.851
165.5	12.5331	36.53	82.5889	180.062		172.5	20.0358	53.795	103.858	215.323		162.5	25.7075	73.5194	161.498	249.88		168.5	21.3796	54.1273	123.925	225.675		167	21.8873	62.3405	142.743	228.748
166.5	12.6665	36.6758	83.2346	180.994		173.5	19.6272	53.8002	104.31	216.245		163.5	26.1896	74.5569	163.037	251.024		169.5	21.4783	54.6935	124.84	226.388		168	22.1572	63.0442	144.029	229.619
167.5	12.4595	36.9524	84.0402	181.555		174.5	19.9802	54.2963	105.771	217.707		164.5	26.636	75.0415	164.115	251.816		170.5	22.095	55.4323	125.974	227.99		169	22.4267	63.745	145.301	230.464
168.5	12.7218	37.4243	84.9525	182.905		175.5	19.1962	54.7397	105.901	218.267		165.5	27.0232	76.222	165.4	253.093		171.5	21.9542	55.42	126.368	228.52		170	22.6957	64.443	146.56	231.284
169.5	12.9761	38.0691	86.2518	184.113		176.5	19.2316	53.9397	105.721	219.387		166.5	27.1714	76.8068	166.733	253.381		172.5	22.1965	56.5098	127.76	229.732		171	22.9642	65.1382	147.805	232.079
170.5	13.4943	38.4855	87.1034	185.549		177.5	23.8467	60.0101	111.658	221.209		167.5	27.8463	77.8444	168.416	254.537		173.5	22.4445	57.3188	128.343	230.491		172	23.2322	65.8306	149.038	232.85
171.5	13.6984	38.9414	87.5438	186.113		178.5	20.5795	56.9282	110.098	223.254		168.5	27.9874	78.6819	169.49	255.038		174.5	22.9003	57.8827	129.375	231.307		173	23.4997	66.5201	150.257	233.598
172.5	13.9103	39.2932	88.05	187.036		179.5	19.8499	55.6793	108.26	221.088		169.5	28.3702	79.1215	170.456	255.71		175.5	23.0586	58.4406	130.282	232.359		174	23.7667	67.2069	151.464	234.324
173.5	13.9335	39.5771	88.6672	187.712		180.5	19.8782	55.2745	107.317	220.646		170.5	28.5834	80.1781	171.704	255.953		176.5	20.267	55.5254	128.876	231.427		175	24.0332	67.8909	152.657	235.028
174.5	14.9243	40.4104	89.6536	189.238		181.5	19.4282	55.1912	106.927	219.917		171.5	29.1503	80.6812	172.605	256.767		177.5	23.3813	59.5758	131.246	231.377		176	24.2993	68.5721	153.838	235.712
175.5	14.4362	40.6349	90.4319	189.539		182.5	19.6715	54.9674	106.973	219.945		172.5	29.2598	81.7607	174.031	257.857		178.5	24.0128	59.3788	135.582	236		177	24.5648	69.2506	155.007	236.374
176.5	15.0773	41.053	92.3994	192.4		183.5	19.5997	55.0243	107.028	219.796		173.5	29.4438	82.4379	175.239	258.662		179.5	22.7535	58.0125	133.367	235.101		178	24.8299	69.9263	156.163	237.017
177.5	14.3159	42.4075	89.5741	188.841		184.5	19.6235	54.6563	106.689	219.596		174.5	29.845	83.2386	176.121	259.233		180.5	21.677	57.2048	131.4	233.764		179	25.0944	70.5993	157.307	237.641
178.5	14.6304	42.1046	94.5386	194.208		185.5	19.3516	54.8972	106.667	219.309		175.5	29.2086	83.5089	177.206	259.497		181.5	21.9877	57.0664	131.662	233.234		180	25.3585	71.2696	158.439	238.246
179.5	14.6567	41.8157	93.5449	193.969		186.5	19.8607	55.1989	107.058	219.738		176.5	31.4191	85.4539	178.075	261.775		182.5	21.7192	56.6019	130.952	232.937		181	25.6221	71.9371	159.559	238.833
180.5	14.698	41.152	92.9559	193.186		187.5	19.58	54.985	106.997	219.095		177.5	33.0376	86.3593	180.085	258.662		183.5	21.4595	56.0587	130.535	232.097		182	25.8853	72.602	160.667	239.403
181.5	14.14	41.3169	92.5837	192.658		188.5	19.5984	54.8313	106.914	219.295		178.5	31.1947	85.8892	181.299	266.249		184.5	21.3787	56.3656	130.34	232.17		183	25.7291	72.136	166.123	264.961
182.5	14.4646	41.7051	92.6152	192.554		189.5	19.7347	55.4414	107.312	219.378		179.5	30.6287	84.9868	180.481	263.766		185.5	21.3954	56.0172	130.205	231.895		184	25.7094	72.0806	165.996	264.757
183.5	14.4948	41.552	92.6201	192.714		190.5	19.9117	55.1638	106.979	219.179		180.5	29.7102	84.2677	179.305	262.797		186.5	21.4569	56.1179	130.249	231.573		185	25.6896	72.0251	165.868	264.554
184.5	14.863	41.7784	92.7539	192.519		191.5	19.8179	55.01	107.212	219.266		181.5	29.6024	84.0022	178.79	261.7		187.5	21.2472	56.0582	130.289	231.682		186	25.6699	71.9698	165.74	264.35
185.5	14.619	41.5934	92.5671	192.547		192.5	20.2006	55.4523	107.419	219.367		182.5	29.447	84.2035	178.874	261.249		188.5	21.4349	56.2064	130.251	231.733		187	25.6501	71.9145	165.613	264.147
186.5	14.3925	41.0583	92.041	192.088		193.5	20.5125	55.6641	107.748	219.7		183.5	29.3578	84.5913	178.698	260.835		189.5	21.2874	56.42	130.125	231.522		188	25.6304	71.8592	165.486	263.944
187.5	14.3252	41.3127	92.2063	192.211		194.5	20.2502	55.6279	106.828	219.2		184.5	29.7397	84.7374	179.073	260.943		190.5	21.5179	56.5417	130.636	231.69		189	25.6107	71.8039	165.358	263.741
188.5	14.3278	41.0146	91.7789	191.953		195.5	20.1141	55.2933	107.313	219.487		185.5	29.301	84.1809	178.55	260.385		191.5	21.8429	56.4537	130.364	231.432		190	25.591	71.7487	165.231	263.539
189.5	14.3889	41.0771	92.1372	192.085		196.5	20.2671	54.8408	107.298	219.313		186.5	29.3682	84.2407	178.395	260.186		192.5	21.7954	56.2018	130.443	231.154		191	25.5713	71.6936	165.104	263.336
190.5	14.8204	41.4297	92.64	192.613		197.5	20.0042	54.864	106.792	219.097		187.5	29.3513	83.9403	177.632	259.682		193.5	21.7427	56.1584	129.995	230.896		192	25.5517	71.6385	164.977	263.133
191.5	14.6965	41.2025	92.5105	192.023		198.5	20.3862	55.172	106.803	219.119		188.5	29.1014	83.7378	177.747	259.358		194.5	21.5795	56.0997	129.895	230.854		193	25.532	71.5834	164.851	262.931
192.5	14.3967	41.4177	92.2754	191.842		199.5	19.9795	55.1062	106.732	219.153		189.5	29.3894	83.8048	177.455	259.252		195.5	21.3828	55.9968	129.569	230.85		194	25.5124	71.5284	164.724	262.729
193.5	14.3143	41.6599	92.2313	192.024		200.5	20.3247	55.2863	107.035	219.108		190.5	29.0159	83.6331	177.207	259.041		196.5	21.5114	55.8679	129.825	230.738		195	25.4928	71.4734	164.597	262.527
194.5	14.5724	41.5856	92.1902	191.593		201.5	20.6713	55.4427	108.034	219.466		191.5	29.3779	84.0457	177.234	258.91		197.5	20.9114	55.5325	129.469	230.166		196	25.4732	71.4184	164.471	262.325
195.5	14.7072	41.473	92.2168	191.535		202.5	20.1362	55.2438	107.547	219.289		192.5	29.2456	84.1116	177.266	258.489		198.5	20.9445	55.7904	129.736	230.075		197	25.4536	71.3636	164.344	262.124
196.5	15.0083	41.8268	92.0736	191.785		203.5	20.5238	54.9901	107.37	218.83		193.5	29.066	83.5901	176.799	258.19		199.5	21.3485	55.745	129.859	230.228		198	25.4341	71.3087	164.218	261.922
197.5	14.6926	41.4525	91.9218	191.357		204.5	20.3435	54.7974	107.525	218.67		194.5	29.4177	83.4868	176.677	258.218		200.5	21.6611	55.5703	129.921	230.271		199	25.4145	71.2539	164.092	261.721
198.5	14.6515	41.4215	92.2039	191.561		205.5	20.1476	54.6899	107.113	218.914		195.5	29.4833	83.5884	176.431	258.419		201.5	21.9517	55.7173	129.525	229.605		200	25.395	71.1991	163.966	261.52
199.5	14.8091	41.8721	92.1938	191.425		206.5	20.131	54.5922	106.844	218.566		196.5	29.1423	83.0007	175.984	257.241		202.5	21.7949	55.7173	129.14	229.282		201	25.3755	71.1444	163.84	261.319
200.5	14.6737	41.5415	92.4916	191.765		207.5	19.8468	54.6245	106.849	218.272		197.5	29.0635	83.1022	175.822	257.32		203.5	21.6864	56.0341	128.896	229.612		202	25.3559	71.0897	163.714	261.118
201.5	14.6849	41.3081	92.0895	191.717		208.5	19.7822	54.7721	106.705	218.367		198.5	29.161	83.3866	176.127	257.532		204.5	21.2798	55.6339	128.544	229.511		203	25.3365	71.035	163.588	260.917
202.5	14.5248	41.4961	92.2048	191.869		209.5	20.0323	54.4424	106.432	218.08		199.5	29.1772	83.2191	175.778	256.798		205.5	21.0629	55.491	128.983	229.301		204	25.317	70.9804	163.462	260.716
203.5	14.6808	41.5925	91.6379	191.559		210.5	20.2545	54.8625	106.904	218.525		200.5	29.3406	83.0789	175.678	256.965		206.5	21.3574	55.7362	128.907	229.232		205	25.2975	70.9259	163.336	260.516
204.5	14.3397	41.8875	91.4598	191.373		211.5	20.5208	54.8744	106.825	218.704		201.5	29.2889	83.0906	175.787	256.374		207.5	21.1451	55.6475	128.861	228.765		206	25.2781	70.8714	163.211	260.316
205.5	14.7108	41.4227	91.3582	190.824		212.5	20.5479	55.1556	107.17	218.676		202.5	29.0258	82.9059	175.552	256.228		208.5	21.2522	55.3357	128.63	228.714		207	25.2586	70.8169	163.085	260.116
206.5	15.0625	41.5282	91.9266	190.952		213.5	20.7612	55.0522	107.139	218.904		203.5	29.7371	83.5221	175.891	256.829		209.5	21.1343	55.5281	128.818	228.368		208	25.2392	70.7624	162.96	259.916
207.5	14.8345	41.7094	91.1379	190.813		214.5	20.2361	55.2042	107.004	218.759		204.5	29.2737	83.2625	175.688	256.786		210.5	21.2273	55.7915	128.879	228.787		209	25.2198	70.708	162.835	259.716
208.5	14.8187	41.8458	91.4769	191.056		215.5	20.5342	55.2484	106.757	218.694		205.5	29.1436	83.4249	175.493	255.975		211.5	21.1722	55.498	128.61	228.511		210	25.2004	70.6537	162.71	259.516
209.5	15.0385	41.9814	91.7896	191.462		216.5	20.3016	55.4982	107.103	218.529		206.5	28.833	83.0568	175.163	255.736		212.5	21.8181	56.3456	128.831	228.892		211	25.1811	70.5994	162.584	259.317
210.5	14.7805	41.4418	91.7141	191.207		217.5	20.3909	55.6307	107.385	218.829		207.5	29.1833	83.1487	175.6	256.024		213.5	21.5491	56.0575	128.613	228.834		212	25.1617	70.5451	162.46	259.117
211.5	14.7026	41.2281	91.7174	191.363		218.5	19.9489	55.5051	107.04	218.228		208.5	29.1519	83.0502	175.259	255.712		214.5	21.5734	56.2782	128.665	228.72		213	25.1424	70.4909	162.335	258.918
212.5	14.9098	41.6304	91.8971	191.33		219.5	20.3821	55.4265	107.186	218.255		209.5	29.3536	82.7305	175.21	255.56		215.5	21.6499	56.2167	128.628	228.631		214	25.123	70.4367	162.21	258.719
213.5	15.0981	41.9049	91.8833	191.431		220.5	20.1676	55.3564	106.903	218.272		210.5	29.3188	82.941	175.008	255.443		216.5	21.8711	55.9293	128.554	228.685		215	25.1037	70.3825	162.085	258.52
214.5	15.1663	41.9673	92.311	191.527		221.5	20.2571	55.6064	107.168	218.59		211.5	29.3621	82.7899	174.739	255.22		217.5	22.0172	55.9507	128.618	228.396		216	25.0844	70.3284	161.961	258.322
215.5	14.7438	41.498	92.1525	191.549		222.5	20.1616	55.634	107.137	219.06		212.5	29.512	82.8103	174.645	254.833		218.5	21.9132	56.1204	128.64	228.632		217	25.0651	70.2744	161.836	258.123
216.5	14.9572	41.5585	91.9806	191.276		223.5	20.4968	54.9933	106.796	218.256		213.5	29.4664	82.5073	174.542	254.968		219.5	21.8597	56.0385	128.778	228.461		218	25.0459	70.2204	161.712	257.925
217.5	14.7065	41.864	92.5688	191.452		224.5	20.6219	54.9601	106.759	218.62		214.5	29.7418	83.0674	174.62	255.274		220.5	21.2922	56.0758	128.558	227.819		219	25.0266	70.1664	161.587	257.726
218.5	15.0098	41.8387	92.5518	191.177		225.5	20.2605	54.8857	106.708	218.105		215.5	30.0427	82.9841	174.768	254.961		221.5	21.7593	55.8431	128.553	227.908		220	25.0074	70.1124	161.463	257.528
219.5	14.7321	41.9968	92.3262	191.135		226.5	20.4445	55.606	107.209	218.733		216.5	29.5261	82.9642	174.282	254.839		222.5	22.1481	55.9299	128.43	227.959		221	24.9882	70.0585	161.339	257.33
220.5	15.1029	42.0046	92.3746	191.06		227.5	20.1473	55.6932	106.626	218.493		217.5	29.6649	82.5426	174.117	254.781		223.5	22.0569	56.4194	128.448	228.016		222	24.969	70.0047	161.215	257.132
221.5	14.9758	41.8904	92.5033	190.997		228.5	20.2186	55.5215	106.629	218.338		218.5	29.0111	82.4647	173.635	253.909		224.5	21.9934	56.7004	128.418	227.815		223	24.9498	69.9509	161.091	256.935
222.5	15.1023	42.0098	92.3738	191.194		229.5	20.5049	55.6118	106.615	218.048		219.5	29.1228	82.5466	173.678	254.19		225.5	22.5579	56.614	128.47	227.949		224	24.9306	69.8971	160.967	256.737
223.5	15.1373	41.7052	91.7495	190.994		230.5	20.3828	55.5223	106.625	218.259		220.5	28.8315	82.5027	173.187	253.81		226.5	22.0853	56.4518	128.38	227.613		225	24.9114	69.8434	160.843	256.54
224.5	15.6183	42.3801	92.3209	191.246		231.5	20.5282	55.5494	106.785	218.042		221.5	29.05	82.4895	173.17	253.783		227.5	21.7677	56.2371	128.013	227.752		226	24.8923	69.7897	160.72	256.343
225.5	15.489	42.4572	92.3738	190.935		232.5	20.4094	55.6313	106.808	217.995		222.5	29.4828	82.9249	173.296	254.095		228.5	21.8823	56.198	128.071	227.409		227	24.8731	69.736	160.596	256.146
226.5	15.606	42.3463	92.5151	191.025		233.5	20.452	55.5477	106.629	217.996		223.5	29.1689	82.541	172.633	253.661		229.5	21.6769	56.1011	127.934	227.427		228	24.854	69.6824	160.473	255.949
227.5	15.5714	42.3054	92.6304	190.853		234.5	20.5562	55.5211	106.628	217.927		224.5	29.498	82.8169	173.215	253.093		230.5	21.7803	55.849	128.108	227.199		229	24.8349	69.6289	160.35	255.752
228.5	15.7123	42.246	92.1289	190.885		235.5	20.2924	55.1177	106.351	217.824		225.5	29.1185	82.5193	172.795	252.884		231.5	22.1213	55.9989	128.167	227.155		230	24.8158	69.5753	160.226	255.555
229.5	15.7428	42.2965	92.3705	190.723		236.5	20.6134	55.6877	106.835	218.265		226.5	28.9148	82.0934	172.519	252.438		232.5	22.3134	56.1858	128.031	227.144		231	24.7967	69.5219	160.103	255.359
230.5	15.7571	41.9298	92.038	190.43		237.5	20.1938	55.4543	106.751	218.556		227.5	29.2686	82.0944	172.135	252.56		233.5	22.292	56.4584	128.144	226.994		232	24.7777	69.4684	159.98	255.163
231.5	15.4724	41.6307	91.7983	190.256		238.5	20.5784	55.6996	106.32	218.255		228.5	29.2908	82.5537	172.677	252.913		234.5	22.1681	56.389	127.84	227.21		233	24.7586	69.415	159.857	254.967
232.5	15.5402	41.7946	91.7631	190.274		239.5	20.3885	55.8801	106.527	218.448		229.5	29.3398	82.0657	172.51	252.33		235.5	22.6116	56.6763	128.282	226.825		234	24.7396	69.3617	159.734	254.771
233.5	15.4194	42.1403	92.1309	190.739		240.5	20.7013	56.1838	106.666	218.282		230.5	29.1151	81.9659	172.235	252.097		236.5	22.282	56.4227	127.484	226.675		235	24.7206	69.3083	159.611	254.575
234.5	15.6494	41.7043	91.7645	190.445		241.5	20.4644	55.7513	106.494	217.905		231.5	29.2223	81.8087	171.906	251.88		237.5	22.7318	56.1824	127.732	226.948		236	24.7016	69.2551	159.489	254.379
235.5	15.4957	41.9406	92.0427	189.918		242.5	20.2502	55.3474	106.099	217.261		232.5	28.8788	81.314	171.492	251.207		238.5	22.4623	56.0562	127.896	226.585		237	24.6826	69.2018	159.366	254.184
236.5	15.0515	41.5038	91.2737	189.85		243.5	20.3378	55.4586	106.458	217.197		233.5	29.219	81.7745	171.197	251.34		239.5	22.3208	56.2375	127.44	226.442		238	24.6636	69.1486	159.244	253.988
237.5	15.3865	41.7737	91.8629	190.187		244.5	20.1473	55.6759	106.225	217.354		234.5	28.9628	81.6073	171.263	251.224		240.5	22.0997	56.1863	127.417	226.113		239	24.6447	69.0955	159.121	253.793
238.5	15.6284	41.7469	91.8549	190.157		245.5	20.1758	55.6554	106.116	216.98		235.5	28.5721	81.2603	171.193	250.956		241.5	22.2043	56.0792	127.239	225.764		240	24.6257	69.0424	158.999	253.598
239.5	15.9536	41.5646	91.5355	190.434		246.5	20.5293	55.7002	106.486	217.009		236.5	28.5883	81.1456	171.175	251.147		242.5	22.2191	55.6968	127.373	226.037		241	24.6068	68.9893	158.877	253.403
240.5	15.5197	41.4027	91.2234	189.554		247.5	20.3955	55.3452	106.347	216.922		237.5	28.6549	81.1497	171.615	251.024		243.5	22.2709	56.2712	127.506	225.858		242	24.5879	68.9363	158.754	253.208
241.5	15.255	41.4723	91.6044	189.632		248.5	19.9556	55.176	106.164	217.204		238.5	28.542	80.7271	171.057	250.689		244.5	21.907	56.1202	127.117	225.785		243	24.569	68.8833	158.632	253.013
242.5	15.3933	41.5034	91.5693	189.784		249.5	20.3954	55.2037	106.036	217.122		239.5	28.766	80.796	171.215	250.279		245.5	22.4512	56.5458	127.086	226.056		244	24.5501	68.8303	158.51	252.819
243.5	15.8408	41.863	91.8866	190.366		250.5	20.5129	55.3967	106.209	217.105		240.5	28.6215	80.6686	170.804	250.03		246.5	22.4679	56.3611	127.361	225.476		245	24.5312	68.7774	158.389	252.625
244.5	15.2574	41.186	91.7522	189.654		251.5	20.3383	55.3428	106.283	216.898		241.5	28.7119	80.7004	170.503	249.815		247.5	23.0334	56.9067	127.503	225.905		246	24.5124	68.7245	158.267	252.43
245.5	15.3851	40.9443	91.0994	189.526		252.5	20.5721	55.5028	106.62	217.125		242.5	28.4932	80.6107	170.472	249.521		248.5	22.5961	56.5835	127.609	225.404		247	24.4935	68.6717	158.145	252.236
246.5	15.7723	41.6067	91.772	190.215		253.5	20.3347	55.5791	106.399	216.934		243.5	28.3126	80.5692	170.465	249.454		249.5	22.7878	56.6141	127.895	225.522		248	24.4747	68.6189	158.024	252.042
247.5	16.0415	41.9517	91.7462	190.311		254.5	20.4785	55.999	106.589	217.092		244.5	28.5275	80.783	170.523	249.764		250.5	22.8291	56.5005	127.589	225.112		249	24.4559	68.5662	157.902	251.849
248.5	15.4758	41.8448	91.5148	190.242		255.5	20.5822	55.8494	106.422	216.994		245.5	28.9597	81.3331	170.863	249.845		251.5	22.6274	56.484	127.219	225.169		250	24.4371	68.5135	157.781	251.655
249.5	15.7354	41.9845	91.8142	190.322		256.5	21.0226	56.4589	106.607	217.543		246.5	28.6958	80.8398	170.667	249.552		252.5	22.4745	56.1772	127.122	224.766		251	24.4183	68.4608	157.66	251.462
250.5	15.8212	42.0751	91.4623	189.96		257.5	20.6313	55.6501	106.435	217.589		247.5	28.7776	80.5504	170.219	249.254		253.5	22.9307	56.4514	127.024	225.225		252	24.3995	68.4082	157.538	251.268
251.5	15.8528	42.2344	91.7832	190.054		258.5	20.8193	55.5564	106.31	217.492		248.5	28.6005	80.498	169.991	249.147		254.5	22.6803	56.1691	127.172	225.106		253	24.3808	68.3556	157.417	251.075
252.5	15.5911	41.7764	91.5646	189.513		259.5	21.0856	55.7141	106.616	217.661		249.5	28.7155	80.6627	170.001	248.991		255.5	22.6563	56.4253	126.883	224.742		254	24.362	68.303	157.296	250.882
253.5	15.5292	41.9114	91.512	189.721		260.5	20.6671	55.474	106.44	217.335		250.5	28.9747	80.86	170.141	249.16		256.5	22.9843	56.6467	126.685	224.957		255	24.3433	68.2505	157.175	250.689
254.5	15.4092	41.4218	91.3435	189.389		261.5	20.9467	55.1837	106.347	217.32		251.5	29.2437	80.9738	170.183	248.677		257.5	23.1254	56.8424	126.747	224.622		256	24.3246	68.1981	157.054	250.497
255.5	15.7849	41.4231	91.4946	189.773		262.5	21.1532	55.8663	106.858	217.439		252.5	29.2063	80.8761	170	248.858		258.5	22.8235	56.3148	126.742	224.379		257	24.3059	68.1456	156.934	250.304
256.5	15.8475	41.7313	91.4301	189.851		263.5	21.0391	56.2086	106.825	217.899		253.5	28.9218	80.6252	169.725	248.744		259.5	22.9362	56.0536	126.637	224.162		258	24.2872	68.0933	156.813	250.112
257.5	15.4955	41.3079	91.2064	189.535		264.5	20.626	55.7859	106.265	217.26		254.5	28.6984	80.3634	169.044	248.22		260.5	22.9586	55.7549	126.745	224.316		259	24.2685	68.0409	156.693	249.919
258.5	15.6625	41.8108	91.671	189.912		265.5	20.3372	56.2598	106.309	217.159		255.5	28.7898	80.5427	169.019	248.399		261.5	22.6097	55.8606	126.289	223.971		260	24.2499	67.9886	156.572	249.727
259.5	15.8368	41.5686	91.5582	189.724		266.5	20.7222	56.3408	106.392	216.893		256.5	28.9099	80.3033	168.76	247.992		262.5	22.4346	56.097	126.282	223.638		261	24.2312	67.9364	156.452	249.535
260.5	16.0093	41.333	91.2844	189.429		267.5	20.4648	55.8839	106.303	217.417		257.5	28.8323	80.3979	168.759	247.669		263.5	22.4607	56.4004	126.399	223.937		262	24.2126	67.8841	156.332	249.344
261.5	16.2405	41.6719	91.4607	189.594		268.5	20.2406	55.9624	106.327	217.54		258.5	28.8448	80.4777	168.755	247.188		264.5	22.2583	56.2692	126.666	223.835		263	24.194	67.8319	156.211	249.152
262.5	15.9464	42.0073	91.6375	189.423		269.5	20.5068	56.1681	106.61	217.436		259.5	28.5637	80.3751	168.799	247.386		265.5	22.8344	56.6343	126.772	223.979		264	24.1754	67.7798	156.091	248.96
263.5	16.0443	41.8833	91.5029	189.295		270.5	21.0353	56.5096	107.007	217.656		260.5	28.4745	80.2505	168.343	247.081		266.5	22.6036	56.2245	126.548	223.661		265	24.1568	67.7277	155.971	248.769
264.5	16.1128	41.7748	91.4513	189.04		271.5	20.8726	56.3647	106.791	217.525		261.5	28.8171	80.4784	168.706	247.52		267.5	22.6809	56.2322	126.35	223.75		266	24.1382	67.6756	155.851	248.578
265.5	16.1437	41.8018	91.4214	189.22		272.5	21.5127	56.4424	107.073	217.475		262.5	28.7758	80.476	168.677	247.27		268.5	22.4259	55.7675	126.036	223.337		267	24.1197	67.6236	155.732	248.387
266.5	16.0875	42.0282	91.7034	189.105		273.5	21.22	56.4244	106.921	217.707		263.5	28.7126	80.4005	168.597	247.098		269.5	22.4968	55.803	125.87	223.202		268	24.1011	67.5716	155.612	248.196
267.5	16.3865	42.1587	91.9821	189.24		274.5	21.1844	56.4496	106.647	217.193		264.5	29.1273	80.1931	168.424	246.683		270.5	22.2064	55.5007	125.893	223.054		269	24.0826	67.5197	155.492	248.005
268.5	15.8529	41.7473	91.2207	188.807		275.5	21.045	56.4042	106.618	217.358		265.5	28.907	80.2123	168.214	246.711		271.5	22.5703	55.5889	125.838	222.635		270	24.0641	67.4678	155.373	247.814
269.5	15.991	41.65	91.6466	188.836		276.5	21.5521	56.3226	107.08	217.471		266.5	28.5717	79.8884	168.083	246.4		272.5	22.4827	56.0259	125.844	222.426		271	24.0456	67.4159	155.253	247.624
270.5	15.9093	41.7151	91.3052	188.73		277.5	21.3004	56.1284	106.722	216.938		267.5	29.1465	80.193	168.085	246.571		273.5	22.0695	55.7017	125.491	222.388		272	24.0271	67.3641	155.134	247.433
271.5	16.2384	41.7948	91.3986	189.297		278.5	21.1279	56.2262	106.858	217.006		268.5	28.9425	80.3973	167.844	246.314		274.5	22.7916	55.683	125.798	222.687		273	24.0087	67.3123	155.015	247.243
272.5	16.3083	42.3914	91.8076	189.517		279.5	21.5371	56.4282	106.94	217.259		269.5	28.6011	79.9785	167.667	245.935		275.5	22.8911	56.0364	125.306	222.439		274	23.9902	67.2606	154.896	247.053
273.5	16.2841	41.9875	91.5027	189.113		280.5	21.4384	56.0828	107.248	217.362		270.5	28.6433	80.1205	167.669	245.671		276.5	22.7454	55.6895	125.212	222.231		275	23.9718	67.2089	154.776	246.863
274.5	16.2517	41.8516	91.2252	189.117		281.5	21.2325	56.3137	107.011	216.744		271.5	28.7048	79.9673	167.99	245.568		277.5	22.4745	55.1315	125.213	221.874		276	23.9533	67.1572	154.657	246.673
275.5	16.1783	42.0243	91.5931	189.232		282.5	21.5023	56.3639	107.044	216.971		272.5	29.1091	79.9574	168.127	245.631		278.5	22.6714	55.1171	125.394	221.499		277	23.9349	67.1056	154.539	246.484
276.5	16.5731	42.2977	91.4863	189.498		283.5	21.3335	55.9015	106.893	216.813		273.5	29.1664	79.8281	167.654	245.297		279.5	22.4437	55.1898	125.147	221.486		278	23.9165	67.054	154.42	246.294
277.5	16.4442	42.0068	91.4855	189.24		284.5	21.3047	55.9038	106.427	216.706		274.5	28.7365	79.731	167.457	245.075		280.5	22.77	55.4705	125.139	221.658		279	23.8981	67.0025	154.301	246.105
278.5	16.262	41.9004	91.4791	189.202		285.5	21.1945	56.0366	106.481	216.596		275.5	28.6438	79.9679	167.441	244.802		281.5	22.9542	55.5118	125.453	221.528		280	23.8798	66.951	154.182	245.916
279.5	16.2521	42.2045	91.5358	189.444		286.5	21.1134	55.7078	106.151	216.086		276.5	28.894	79.7217	167.57	244.951		282.5	22.9188	55.5256	125.557	221.999		281	23.8614	66.8995	154.064	245.727
280.5	15.9869	42.1208	91.4994	189.257		287.5	21.15	56.1249	106.416	216.374		277.5	28.3232	79.4409	167.049	244.273		283.5	22.8798	55.778	125.564	221.646		282	23.8431	66.8481	153.946	245.538
281.5	16.4547	42.2914	91.4698	189.679		288.5	21.4404	56.3136	106.46	216.541		278.5	28.6677	79.7045	166.991	244.435		284.5	22.6011	55.1343	125.007	220.643		283	23.8247	66.7967	153.827	245.349
282.5	16.0986	41.7589	91.722	189.287		289.5	21.2219	56.3062	106.263	216.148		279.5	28.7856	79.7367	166.636	243.874		285.5	23.088	55.7719	125.037	221.023		284	23.8064	66.7453	153.709	245.161
283.5	16.2909	42.2383	91.4941	189.339		290.5	21.375	56.6062	106.577	216.8		280.5	28.7538	79.9073	166.858	243.966		286.5	22.5944	55.6277	125.136	220.922		285	23.7881	66.694	153.591	244.972
284.5	16.7775	42.0302	91.6967	189.247		291.5	20.8647	56.1234	106.375	216.688		281.5	28.9141	79.6292	166.394	243.747		287.5	22.3733	55.6517	125.139	220.88		286	23.7698	66.6428	153.473	244.784
285.5	16.6869	41.8196	91.739	189.219		292.5	20.8634	55.864	106.18	216.035		282.5	28.0045	79.0579	165.933	242.976		288.5	22.069	55.3668	124.744	220.654		287	23.7516	66.5915	153.355	244.596
286.5	16.1276	41.3842	91.6244	188.852		293.5	21.3218	56.5482	106.109	216.027		283.5	28.4705	79.0533	165.739	242.747		289.5	21.9686	55.4205	124.495	220.407		288	23.7333	66.5403	153.237	244.408
287.5	16.4558	41.9299	91.2496	188.828		294.5	21.4474	56.5018	106.268	216.408		284.5	28.0634	78.8427	165.764	242.947		290.5	22.2867	55.8447	124.687	220.53		289	23.7151	66.4892	153.119	244.22
288.5	16.2964	41.8246	90.7566	189.222		295.5	21.8145	56.8105	106.563	216.423		285.5	28.5037	79.6484	166.198	243.004		291.5	22.7034	55.8607	125.007	220.738		290	23.6968	66.4381	153.001	244.032
289.5	16.562	41.9268	91.309	189.226		296.5	21.1914	56.3295	106.065	216.24		286.5	28.1975	79.636	165.602	242.929		292.5	22.0568	55.1079	124.37	220.226		291	23.6786	66.387	152.884	243.844
290.5	16.4053	41.6918	91.3091	188.775		297.5	21.2529	56.1205	106.269	216.045		287.5	28.3359	79.4063	165.313	242.855		293.5	22.3771	55.4513	124.603	220.442		292	23.6604	66.336	152.766	243.657
291.5	16.6398	41.7155	91.3733	189.223		298.5	21.3707	56.3743	106.524	215.98		288.5	28.2065	79.0444	165.845	242.469		294.5	22.5494	55.2039	124.183	219.917		293	23.6422	66.285	152.649	243.47
292.5	16.3948	42.0096	91.3151	188.738		299.5	21.0748	55.9545	106.275	216.092		289.5	28.5734	79.2942	165.552	242.575		295.5	22.4314	55.0084	124.321	219.94		294	23.6241	66.234	152.531	243.283
293.5	16.4088	41.8695	91.1284	188.639		300.5	20.9357	56.0012	105.99	215.714		290.5	28.2474	78.8683	165.401	241.855		296.5	22.368	54.7825	124.233	219.543		295	23.6059	66.1831	152.414	243.096
294.5	16.4337	41.9626	90.9862	188.464		301.5	21.0015	56.0442	106.119	216.042		291.5	27.9963	79.3252	165.266	241.921		297.5	22.2439	55.1262	123.891	219.805		296	23.5877	66.1322	152.297	242.909
295.5	16.8511	42.0038	90.9769	188.74		302.5	20.9744	55.9303	105.696	215.827		292.5	27.9819	78.9585	164.737	241.39		298.5	22.0138	54.5856	123.973	219.29		297	23.5696	66.0814	152.18	242.722
296.5	16.6156	41.7819	90.6716	188.746		303.5	20.7759	55.7174	105.459	215.711		293.5	28.1649	78.7538	164.135	241.294		299.5	22.4528	55.0559	124.086	219.079		298	23.5515	66.0306	152.063	242.535
297.5	16.1506	41.4216	90.6633	188.316		304.5	20.9988	55.8944	105.467	215.96		294.5	28.4391	78.9297	164.595	241.282		300.5	22.2844	54.7679	123.735	218.883		299	23.5334	65.9798	151.946	242.349
298.5	16.3831	41.5181	90.5582	188.416		305.5	21.0343	55.8883	105.893	215.698		295.5	28.7062	78.8835	164.812	241.247		301.5	22.071	55.2781	123.904	218.689		300	23.5153	65.9291	151.829	242.163
299.5	16.3844	41.5724	90.5634	188.674		306.5	21.485	56.308	105.852	215.962		296.5	28.4509	78.5201	164.62	241.203		302.5	22.0458	54.8347	123.705	218.591		301	23.4972	65.8784	151.713	241.976
300.5	16.4792	42.2756	91.2661	188.94		307.5	21.6134	55.9541	105.954	215.591		297.5	28.2516	78.5721	164.658	240.785		303.5	21.6296	54.2716	123.495	218.168		302	23.4792	65.8278	151.596	241.79
301.5	16.4427	41.7537	90.6764	188.573		308.5	21.2469	55.9459	105.649	215.789		298.5	28.2505	78.6418	164.952	241.073		304.5	21.8455	54.4382	123.378	218.202		303	23.4611	65.7772	151.479	241.605
302.5	16.665	41.3987	90.8674	188.135		309.5	21.3779	56.1582	105.608	215.698		299.5	28.4177	78.5249	164.606	240.79		305.5	22.0096	54.525	123.441	218.426		304	23.4431	65.7266	151.363	241.419
303.5	16.2936	41.3516	90.609	188.032		310.5	21.4198	56.6387	105.933	215.622		300.5	28.0743	77.9886	164.257	240.168		306.5	21.9761	54.5059	123.169	218.057		305	23.4251	65.6761	151.247	241.233
304.5	16.031	41.2491	89.9465	188.032		311.5	21.4508	56.7595	105.848	215.52		301.5	27.9985	77.6632	164.339	240.361		307.5	21.8677	54.3866	122.903	217.893		306	23.4071	65.6256	151.13	241.048
305.5	15.7953	41.1687	90.0706	187.396		312.5	21.4552	56.3478	105.894	215.149		302.5	28.2396	78.1687	164.035	240.21		308.5	22.014	54.0804	123.068	217.746		307	23.3891	65.5752	151.014	240.863
306.5	15.9645	40.9009	90.3657	187.085		313.5	21.2506	56.2979	105.451	215.226		303.5	28.0789	77.7312	163.899	239.866		309.5	22.1351	54.4841	123.39	217.897		308	23.3711	65.5248	150.898	240.677
307.5	16.3802	41.4569	90.969	187.536		314.5	21.236	56.5203	105.475	215.122		304.5	28.0303	77.8973	163.981	240.073		310.5	22.6273	54.5695	123.303	217.919		309	23.3531	65.4744	150.782	240.492
308.5	16.6823	41.8572	90.9	187.888		315.5	20.9231	56.0742	105.102	214.881		305.5	27.9672	77.5867	163.539	239.787		311.5	22.41	54.4955	123.495	218.216		310	23.3352	65.4241	150.666	240.308
309.5	16.3378	41.1366	90.3623	187.353		316.5	20.8887	56.1959	105.21	214.868		306.5	28.0526	77.8123	163.395	239.701		312.5	22.2726	54.4237	122.989	217.474		311	23.3172	65.3738	150.55	240.123
310.5	16.2396	41.6101	90.9801	187.646		317.5	20.9697	56.132	105.797	214.97		307.5	27.9338	77.6667	163.358	239.204		313.5	22.4115	54.3499	123.06	217.903		312	23.2993	65.3235	150.435	239.938
311.5	16.0122	41.5602	90.4049	187.578		318.5	20.9985	56.3182	105.846	215.433		308.5	28.0109	77.4012	162.968	238.92		314.5	22.4354	54.3264	123.006	217.553		313	23.2814	65.2733	150.319	239.754
312.5	16.0892	41.6354	90.4821	187.208		319.5	21.2039	56.2944	106.047	215.48		309.5	27.8375	77.361	163.482	238.905		315.5	22.0846	54.1765	122.738	217.496		314	23.2635	65.2231	150.203	239.569
313.5	16.4003	41.7852	90.3064	187.993		320.5	21.3348	56.4321	105.724	215.179		310.5	28.3125	77.7717	163.586	239.047		316.5	22.6024	54.2521	122.877	217.422		315	23.2456	65.173	150.088	239.385
314.5	16.3757	41.6842	90.6273	187.877		321.5	20.9373	56.5649	105.61	215.475		311.5	27.9977	77.5885	163.342	238.879		317.5	22.3855	54.536	122.888	217.17		316	23.2277	65.1229	149.973	239.201
315.5	15.7842	41.5002	90.4222	187.18		322.5	21.1813	56.4391	105.519	214.992		312.5	27.9493	77.7059	163.141	238.911		318.5	22.2848	54.3512	122.813	217.207		317	23.2099	65.0728	149.857	239.017
316.5	15.8179	41.5198	90.3151	187.413		323.5	21.0005	56.4019	105.532	215.303		313.5	28.2125	77.5398	162.885	238.633		319.5	22.7247	54.8503	123.101	217.319
317.5	16.0984	41.349	90.0377	187.287		324.5	21.0588	56.327	105.35	215.171		314.5	28.015	77.4915	162.995	238.417		320.5	22.7397	54.673	123.045	216.968
318.5	15.7418	41.1345	89.818	187.065		325.5	21.3716	56.3821	105.589	215.113		315.5	28.1487	76.8766	162.789	238.132		321.5	22.7062	54.7708	123.108	216.986
319.5	16.0389	41.4839	89.7374	187.144		326.5	21.057	56.3754	105.309	214.932		316.5	27.9016	77.3799	162.622	238.089		322.5	22.551	54.8453	122.668	216.96
320.5	15.9271	41.2917	89.6285	186.688		327.5	21.3813	56.5103	105.472	215.079		317.5	27.7931	77.1342	162.495	237.778		323.5	22.11	54.3152	122.561	216.2
321.5	15.4611	41.2833	89.484	186.715		328.5	21.8586	56.2927	105.774	214.883		318.5	28.1312	77.3234	162.322	237.818		324.5	22.4463	54.6345	122.341	216.246
322.5	15.5417	41.3964	89.8845	186.569		329.5	21.9381	56.6449	105.584	215.081		319.5	28.1432	77.2996	161.931	237.274		325.5	22.1144	54.3768	122.277	215.84
323.5	15.3981	41.1865	89.5796	186.382		330.5	21.6559	56.6541	105.662	214.867		320.5	27.9198	77.2073	161.939	237.62		326.5	22.323	54.3806	122.213	216.055
324.5	15.2753	41.1273	89.4045	186.692		331.5	21.9603	57.0002	105.846	215.367		321.5	28.0985	77.8397	162.224	237.593		327.5	22.0884	54.0314	121.842	215.763
325.5	15.2512	41.3096	89.7965	186.65		332.5	21.9514	57.0664	105.572	215.347		322.5	27.7241	77.2003	161.592	236.843		328.5	21.9917	54.259	122.242	215.827
326.5	15.3181	41.0278	89.877	186.271		333.5	21.8721	56.7625	105.689	215.138		323.5	28.2423	77.2422	161.977	236.77		329.5	22.2976	54.1603	122.219	215.572
327.5	15.7861	40.8624	89.9275	186.813		334.5	21.7987	57.0076	105.495	215.016		324.5	28.0002	76.8645	161.825	236.459		330.5	22.2935	54.1243	122.001	215.552
328.5	15.4139	40.8202	89.6787	186.361		335.5	21.8198	57.2672	105.32	214.923		325.5	28.0889	77.3367	161.943	236.308		331.5	22.4167	53.7849	122.099	215.343
329.5	15.5652	40.9243	89.4073	186.166		336.5	22.1987	57.274	105.909	215.313		326.5	28.2391	77.134	161.845	236.208		332.5	22.3483	54.0596	121.539	215.051
330.5	15.3536	40.828	89.3074	186.249		337.5	22.1617	57.1554	105.921	215.308		327.5	28.1388	77.1464	161.34	236.425		333.5	22.0853	54.1581	121.902	215.32
331.5	15.62	41.3865	89.8212	186.348		338.5	21.9891	56.9034	105.958	215.299		328.5	27.819	76.6146	161.14	236.01		334.5	22.2568	54.2522	121.982	215.261
332.5	16.0138	41.3723	89.6127	186.597		339.5	21.9977	56.766	105.595	215.401		329.5	28.11	77.001	161.247	235.897		335.5	22.2521	53.7867	121.841	214.952
333.5	15.8351	41.4241	89.8739	186.419		340.5	21.8678	56.5985	105.488	214.691		330.5	28.3701	76.9088	161.42	235.957		336.5	22.215	54.052	121.368	214.802
334.5	15.6797	41.1694	89.5459	186.32		341.5	22.0663	57.235	105.613	215.255		331.5	28.1221	76.6973	160.978	235.521		337.5	22.4043	54.2211	121.047	214.599
335.5	15.6591	41.21	89.7084	186.245		342.5	22.2566	57.2021	105.971	215.37		332.5	28.0292	76.8553	160.674	235.796		338.5	21.9004	53.6195	120.728	214.501
336.5	15.4869	41.2626	89.5774	186.078		343.5	22.0901	57.0415	105.979	215.081		333.5	28.0061	76.1067	159.883	234.877		339.5	22.4115	54.4126	121.297	214.776
337.5	15.7828	41.6021	90.0536	186.539		344.5	21.5599	56.2303	105.332	214.512		334.5	27.8311	76.2407	160.051	234.808		340.5	22.4791	54.1934	121.181	214.551
338.5	15.9042	41.7002	90.0322	186.243		345.5	21.8356	56.7928	105.723	214.648		335.5	27.9655	76.3541	160.172	234.745		341.5	22.5875	54.2036	121.241	214.539
339.5	15.9448	41.424	89.9363	186.331		346.5	21.9408	56.6572	105.088	214.482		336.5	28.1558	76.4294	160.168	234.466		342.5	22.4346	54.146	121.11	214.405
340.5	15.4849	41.1989	89.5625	185.787		347.5	21.5656	56.838	105.426	214.563		337.5	28.0715	76.0398	160.112	234.496		343.5	22.1385	54.0802	120.586	213.831
341.5	15.4056	41.3573	89.5492	186.346		348.5	22.1239	56.7942	105.945	214.964		338.5	28.3202	76.4854	160.16	234.784		344.5	22.0757	53.7258	120.662	213.824
342.5	15.3492	41.2671	89.4867	185.986		349.5	21.8256	56.5707	105.395	214.446		339.5	28.0444	76.207	159.742	234.59		345.5	22.2267	53.8512	120.449	213.351
343.5	15.6227	41.3113	89.4408	185.905		350.5	21.795	56.7122	105.497	214.597		340.5	28.0298	76.4645	159.945	234.888		346.5	21.9385	53.4556	120.285	213.559
344.5	15.8003	41.4661	90.239	186.212		351.5	21.6064	56.9846	105.511	214.488		341.5	28.3088	76.7155	159.827	234.696		347.5	21.903	53.7623	120.181	213.688
345.5	15.9362	41.5726	90.1694	186.243		352.5	21.8105	57.1047	105.528	214.612		342.5	28.4155	76.8524	160.051	234.606		348.5	21.8304	53.9766	120.379	213.309
346.5	15.9078	41.6556	90.0374	186.129		353.5	21.3423	57.0697	105.172	214.376		343.5	28.3943	76.3907	159.557	234.3		349.5	21.9272	54.0206	119.775	213.177
347.5	15.8357	41.5944	90.24	186.047		354.5	20.9995	56.9329	105.187	214.069		344.5	28.1021	76.1964	159.616	234.191		350.5	21.4504	53.509	119.339	212.878
348.5	15.6859	41.3694	90.0771	185.639		355.5	21.0396	56.8785	105.352	213.881		345.5	28.0081	76.1382	159.471	233.615		351.5	21.4167	53.4434	119.19	212.548
349.5	15.5302	41.2274	89.8098	186.043		356.5	21.5762	56.8186	105.465	214.252		346.5	28.0981	75.9934	159.522	233.56		352.5	21.4913	53.4836	119.266	212.539
350.5	15.9462	41.7118	89.7324	185.933		357.5	21.0006	56.4615	105.132	214.206		347.5	27.8662	75.9781	159.396	233.598		353.5	21.4573	53.4281	119.352	212.069
351.5	16.3298	41.667	90.1699	185.919		358.5	21.604	56.9342	105.678	214.48		348.5	28.4188	76.0942	159.719	233.449		354.5	21.6957	53.4521	119.357	212.528
352.5	16.1578	41.9053	90.0632	185.964		359.5	21.1974	57.1259	105.375	214.271		349.5	27.9148	75.6232	159.12	233.148		355.5	21.7791	53.2329	119.483	212.647
353.5	15.7823	41.0721	89.3578	185.388		360.5	20.8131	57.0737	105.05	214.089		350.5	28.101	75.5505	158.822	232.935		356.5	21.7242	53.3557	119.006	212.062
354.5	15.9769	41.3607	89.3647	185.34		361.5	21.6097	57.5105	105.382	214.328		351.5	27.8738	75.5972	158.589	232.851		357.5	21.6301	53.7362	119.293	212.042
355.5	15.7218	41.0188	89.6748	185.362		362.5	22.0778	57.5696	105.811	214.664		352.5	27.7875	75.5509	158.759	232.903		358.5	21.7378	53.6403	119.166	212.043
356.5	15.8065	41.3387	89.6123	185.434		363.5	21.9395	57.4126	105.962	214.449		353.5	27.9076	75.4143	158.761	232.577		359.5	21.8876	53.3712	119.106	211.97
357.5	15.7738	41.4783	89.3871	185.084		364.5	21.4449	57.1465	105.676	214.228		354.5	28.045	75.6788	158.601	232.59		360.5	21.9542	53.5317	119.018	211.842
358.5	15.9939	41.8988	89.604	185.648		365.5	21.8971	57.4098	105.933	214.443		355.5	28.287	76.1136	158.02	232.546		361.5	22.3053	53.8606	119.471	212.016
359.5	15.9928	42.0214	89.6293	185.306		366.5	22.059	57.942	106.132	214.747		356.5	27.8309	75.7965	157.807	232.495		362.5	21.949	53.1772	118.931	211.836
360.5	16.3713	41.7957	89.8621	185.339		367.5	22.1544	57.661	105.824	214.359		357.5	27.9893	75.5992	158.11	231.945		363.5	21.7279	52.9742	119.094	211.065
361.5	16.1482	41.7434	90.1167	185.673		368.5	22.2471	57.5698	105.365	214.414		358.5	28.0148	74.9872	157.764	231.309		364.5	21.6481	52.7312	118.718	211.45
362.5	16.5923	41.5292	89.969	185.493		369.5	22.2594	57.5251	105.346	214.123		359.5	28.0745	75.3137	158.023	231.943		365.5	21.531	52.8893	118.678	211.716
363.5	16.7466	41.8224	89.7469	185.819		370.5	21.9291	57.276	105.227	214.004		360.5	28.2397	75.4575	158.211	231.739		366.5	21.5985	52.969	118.49	211.221
364.5	16.7675	41.6499	89.8396	185.531		371.5	21.9429	57.4996	105.276	214.182		361.5	28.074	75.7006	157.776	231.735		367.5	21.4097	52.9425	118.456	211.378
365.5	16.6392	41.5637	89.9291	185.512		372.5	21.8171	57.2168	105.253	214.127		362.5	28.0909	75.4382	157.944	231.386		368.5	21.4885	53.2314	118.874	211.44
366.5	16.1238	41.5173	89.4402	185.19		373.5	21.7311	57.3082	105.445	213.88		363.5	28.0212	75.1918	157.57	231.248		369.5	21.6417	53.0753	118.896	210.929
367.5	16.4612	41.7626	88.9827	185.195		374.5	21.6611	57.0864	105.29	213.847		364.5	28.0918	75.484	157.76	231.145		370.5	21.3384	52.9761	118.748	210.617
368.5	16.2517	41.5278	88.9257	184.798		375.5	21.6877	57.285	104.714	213.48		365.5	27.8981	75.3154	157.353	231.078		371.5	21.6323	52.7976	118.434	210.414
369.5	16.1697	41.2313	89.1049	184.961		376.5	21.7377	57.5728	105.265	213.813		366.5	28.0002	75.2462	157.524	230.744		372.5	21.563	52.7009	118.393	210.554
370.5	16.4873	41.7341	89.1478	184.885		377.5	21.7074	57.151	105.108	213.243		367.5	27.5359	75.4592	157.443	230.632		373.5	21.3795	52.3724	118.35	210.682
371.5	16.5341	41.6085	89.3469	184.951		378.5	21.7947	57.088	105.3	213.377		368.5	28.1051	75.6207	157.379	230.575		374.5	21.3333	52.5029	118.347	210.493
372.5	16.4214	41.705	89.746	185.164		379.5	21.8027	56.9788	105.254	213.641		369.5	28.1906	75.486	157.291	230.465		375.5	21.3337	52.5518	117.696	210.228
373.5	16.1094	42.1357	89.6395	184.671		380.5	21.8263	57.3965	105.14	213.885		370.5	28.0223	75.4918	157.285	230.303		376.5	21.4528	52.8851	118.136	209.786
374.5	16.2067	41.5012	89.3857	184.582		381.5	22.4131	57.8151	106.124	214.12		371.5	27.7914	75.2496	156.865	230.126		377.5	21.1552	52.7549	118.356	209.549
375.5	15.8335	41.0947	88.8409	184.061		382.5	22.7294	58.0703	106.318	214.382		372.5	27.9031	74.8684	156.542	229.549		378.5	21.5499	52.5222	117.956	209.768
376.5	15.7002	41.2813	88.9321	184.201		383.5	22.5632	57.6439	105.614	214.088		373.5	28.0686	74.62	156.266	229.1		379.5	21.6904	52.475	118.041	209.513
377.5	15.9231	41.4708	89.2638	184.246		384.5	22.5233	57.4775	105.846	214.1		374.5	28.0454	74.7103	156.393	229.284		380.5	21.5897	52.7264	118.073	209.267
378.5	15.9021	41.6252	89.6531	184.46		385.5	22.2208	56.9607	105.719	213.858		375.5	27.7371	74.8658	156.396	229.329		381.5	21.4821	52.4534	117.763	209.257
379.5	16.3134	41.9961	89.6986	184.729		386.5	21.7659	57.3129	105.331	213.218		376.5	28.252	74.861	156.728	229.451		382.5	21.5426	52.4937	117.607	208.702
380.5	16.0339	41.8606	89.5548	184.421		387.5	22.0762	57.2697	105.504	213.489		377.5	27.7738	74.5631	156.421	228.989		383.5	21.5016	52.2577	117.618	208.879
381.5	15.9843	41.5099	89.1865	184.496		388.5	21.9906	57.0818	105.163	213.444		378.5	27.4393	74.3007	155.817	228.774		384.5	21.5753	52.4847	117.325	208.82
382.5	16.3218	41.5719	89.4597	184.346		389.5	21.9156	57.1118	105.324	212.94		379.5	27.3461	74.3071	155.89	228.434		385.5	21.2172	51.9879	117.512	209.049
383.5	16.6511	42.3296	89.7563	184.482		390.5	22.3558	57.3984	105.423	212.971		380.5	27.667	74.3461	155.575	228.624		386.5	21.7372	52.241	117.727	209.021
384.5	15.8353	41.4629	89.0623	183.971		391.5	22.101	56.8799	104.949	213.024		381.5	27.5171	74.1847	155.605	228.335		387.5	21.6046	52.7031	117.572	208.824
385.5	15.652	41.5537	89.3394	184.22		392.5	22.2117	57.3457	105.473	213.46		382.5	27.623	74.408	156.169	228.608		388.5	21.2169	52.5315	116.989	208.382
386.5	16.0399	41.7074	89.2805	184.308		393.5	21.782	56.8062	104.858	213.27		383.5	27.817	74.3031	156.007	228.654		389.5	21.3766	52.0389	117.12	208.277
387.5	15.4752	41.423	89.281	184.315		394.5	21.6517	56.9882	105.552	213.253		384.5	27.8318	74.475	155.891	228.461		390.5	21.3947	52.0375	116.989	208.074
388.5	16.0366	41.6107	89.2114	184.231		395.5	21.6951	56.7045	105.242	213.307		385.5	27.9406	74.5917	155.938	228.284		391.5	21.432	52.0992	116.866	208.15
389.5	15.795	41.8854	89.1892	184.063		396.5	21.4459	56.4326	104.617	212.98		386.5	27.6331	74.2848	155.687	228.121		392.5	21.575	52.3702	117.058	208.063
390.5	15.8197	41.3251	88.9955	183.758		397.5	21.3861	56.2219	104.27	212.874		387.5	27.5684	74.0115	155.416	227.724		393.5	21.879	52.6768	116.843	208.12
391.5	15.7485	41.1451	88.3673	184.107		398.5	21.7844	57.1758	104.794	213.025		388.5	27.9147	74.4456	155.688	228.111		394.5	21.226	52.1553	116.784	207.748
392.5	15.5919	41.4574	88.735	184.027		399.5	21.936	57.1488	104.556	213.125		389.5	27.7719	73.8192	155.056	227.634		395.5	21.2356	52.6853	116.828	207.696
393.5	15.8613	41.5382	88.7218	183.955		400.5	21.4091	56.6566	104.235	212.766		390.5	27.6154	73.8572	155	227.554		396.5	21.4265	52.6484	116.863	207.506
394.5	15.5023	41.2235	88.5107	183.953		401.5	21.7679	57.238	104.796	212.554		391.5	27.7983	73.7019	155.253	227.453		397.5	21.6686	52.8789	116.804	207.636
395.5	15.3617	41.2062	88.3407	183.65		402.5	21.9834	57.243	105.078	212.957		392.5	27.6921	73.8425	154.999	227.041		398.5	21.918	52.9213	116.714	207.786
396.5	15.697	41.4159	88.5234	183.522		403.5	21.6091	56.881	104.776	213.004		393.5	26.9385	73.9536	154.75	226.701		399.5	22.0592	53.0397	116.347	207.413
397.5	16.0471	41.4989	88.8132	184.129		404.5	21.8937	57.2827	104.821	212.736		394.5	27.0281	73.6868	154.228	226.741		400.5	21.8	52.7507	116.402	207.192
398.5	15.8395	41.0166	88.6642	183.627		405.5	21.9642	56.9113	105.035	212.648		395.5	27.0797	73.6704	153.915	226.37		401.5	21.8232	52.8322	116.602	207.167
399.5	15.7246	41.3063	88.7461	183.572		406.5	22.1099	56.6809	104.891	212.417		396.5	27.5825	73.97	154.29	226.232		402.5	21.4678	52.4379	116.699	206.998
400.5	15.8307	41.2289	88.4489	183.485		407.5	21.5415	56.4423	104.628	211.845		397.5	27.2788	73.7788	154.525	226.348		403.5	21.2249	52.5739	116.485	207.106
401.5	15.415	41.2383	88.8351	183.229		408.5	21.2242	56.1936	104.097	211.848		398.5	26.9806	73.3428	153.433	226.104		404.5	21.1462	52.2184	116.323	206.716
402.5	15.3256	41.291	88.446	182.911		409.5	21.5787	56.7083	103.974	211.815		399.5	26.9758	73.5712	153.88	225.489		405.5	20.5973	52.1008	116.172	206.239
403.5	15.3679	41.3729	88.7	183.168		410.5	21.3751	56.6249	104.053	211.997		400.5	26.4111	73.327	153.429	225.265		406.5	21.1626	52.3981	116.321	206.294
404.5	15.3099	41.2216	88.3838	183.55		411.5	21.4225	56.5577	104.354	211.926		401.5	27.189	73.2511	153.42	225.282		407.5	20.6157	52.0402	115.759	206.327
405.5	15.3184	41.2406	88.3044	183.467		412.5	21.8684	56.6241	104.667	212.432		402.5	27.2834	73.2455	153.222	225.352		408.5	21.2103	52.355	116.481	206.404
406.5	15.282	41.2589	88.8669	183.585		413.5	21.9135	56.8167	104.338	212.27		403.5	26.6943	72.934	152.943	225.191		409.5	21.167	52.1581	116.447	206.059
407.5	15.3794	41.3348	88.7019	183.66		414.5	21.9124	56.75	104.461	212.402		404.5	26.7137	72.9227	153.11	225.104		410.5	21.1576	51.8608	115.964	206.166
408.5	15.3624	41.2188	88.5651	183.142		415.5	21.6031	56.6492	104.393	211.75		405.5	27.1573	72.8428	152.789	225.044		411.5	20.9783	51.9146	115.991	206.294
409.5	15.4592	41.3413	88.6283	182.959		416.5	21.8098	56.9757	104.509	212.348		406.5	27.3762	73.0664	153.007	225.01		412.5	21.2046	52.444	116.028	206.207
410.5	15.4309	41.2371	88.7029	183.713		417.5	22.0903	57.001	104.884	212.64		407.5	27.4609	73.3386	152.704	224.664		413.5	21.2118	52.2164	116.159	206.042
411.5	15.5431	41.0533	88.2566	182.772		418.5	21.9271	57.1775	104.751	212.342		408.5	27.2163	72.7271	152.095	224.012		414.5	21.0952	52.2794	116.229	206.079
412.5	15.6981	41.3414	88.1543	183.011		419.5	21.9435	56.9629	104.764	211.974		409.5	27.6296	72.6615	152.267	224.499		415.5	21.2318	52.0709	115.962	205.922
413.5	15.47	41.233	87.9822	182.837		420.5	22.2478	57.2589	105.06	212.21		410.5	26.8749	72.1119	151.916	224.06		416.5	21.3868	51.8035	115.441	205.504
414.5	15.6536	41.7009	88.5957	183.229		421.5	22.1844	56.903	105.063	212.236		411.5	26.8748	72.1705	151.927	223.796		417.5	21.2358	51.3865	115.686	205.483
415.5	15.6224	41.3524	88.2008	182.987		422.5	21.9686	57.3014	104.963	212.305		412.5	27.1129	72.2177	151.522	223.86		418.5	21.0201	51.4944	115.485	205.191
416.5	15.0707	40.7988	87.9919	182.823		423.5	21.5576	56.967	104.886	212.199		413.5	27.4547	72.7848	151.962	224.082		419.5	21.0977	51.5554	115.087	205.252
417.5	15.553	41.0444	88.14	182.891		424.5	21.6119	57.2194	104.945	212.233		414.5	27.0115	72.6547	151.661	223.596		420.5	21.5537	51.5271	115.399	205.322
418.5	15.8755	41.0618	88.364	183.083		425.5	21.726	56.8134	104.597	211.743		415.5	27.3307	73.0574	152.089	223.539		421.5	21.411	51.5846	115.493	205.275
419.5	15.6964	40.8002	88.2233	182.965		426.5	21.8898	57.1655	104.683	212.147		416.5	27.0106	72.2678	151.644	223.301		422.5	21.3784	51.3811	115.33	205.038
420.5	15.832	41.1285	88.2844	183.11		427.5	21.8591	57.1193	104.617	212.217		417.5	26.8931	71.7814	151.557	223.007		423.5	21.4182	51.4094	115.23	204.957
421.5	16.0767	41.2764	88.5363	183.271		428.5	22.0186	56.8153	104.645	212.348		418.5	27.0317	71.7241	151.184	222.651		424.5	21.4396	51.2506	115.231	204.662
422.5	15.7167	41.0739	88.1605	182.843		429.5	21.811	56.9568	104.492	211.901		419.5	27.1589	71.9238	151.043	222.688		425.5	21.3696	51.2897	114.928	204.848
423.5	15.7881	41.1532	88.2487	182.642		430.5	21.7129	56.629	104.253	211.843		420.5	27.3734	71.9469	151.073	223.021		426.5	21.0646	51.4855	114.873	204.992
424.5	16.3363	41.2604	88.6082	183.123		431.5	21.9707	56.7909	104.274	211.886		421.5	27.0093	72.2708	150.849	222.796		427.5	21.1267	51.5844	115.058	204.644
425.5	15.9242	41.0863	88.0698	182.978		432.5	21.8003	56.6465	104.117	211.579		422.5	27.1685	72.3781	151.049	222.767		428.5	21.1735	51.2341	114.346	204.041
426.5	15.845	40.9517	88.2179	182.742		433.5	21.5627	56.8275	104.228	211.567		423.5	27.243	72.3751	150.992	222.114		429.5	20.744	51.5641	113.947	203.769
427.5	15.9856	40.9525	88.2788	182.881		434.5	21.9379	56.5867	104.586	211.915		424.5	27.5469	72.4663	151.158	222.416		430.5	20.8202	51.5022	113.799	203.758
428.5	15.9471	41.27	88.351	182.995		435.5	21.9976	56.76	104.465	211.906		425.5	27.7714	72.8534	151.252	222.783		431.5	21.3248	51.3044	113.86	203.974
429.5	15.823	40.7135	88.1278	182.671		436.5	21.9701	56.7006	104.783	212.071		426.5	27.6	72.7085	151.385	222.638		432.5	21.2861	51.23	114.074	204.001
430.5	15.9744	41.094	88.0822	182.482		437.5	21.8524	56.7914	104.201	211.728		427.5	27.4875	72.5737	151.169	222.189		433.5	20.8717	51.1715	113.63	203.365
431.5	15.8761	41.0481	87.9063	182.196		438.5	21.7551	56.6401	104.294	211.674		428.5	27.5339	71.9564	151.104	221.822		434.5	20.6934	51.2297	113.332	202.988
432.5	15.5414	40.2837	88.1338	182.287		439.5	21.2115	56.4734	103.949	211.428		429.5	27.5006	72.0609	151.065	221.993		435.5	20.5629	51.3845	113.419	203.123
433.5	15.4152	40.5192	88.0088	182.377		440.5	21.3458	56.4894	103.763	211.008		430.5	27.213	72.3611	150.702	222.131		436.5	20.6399	50.9567	113.639	203.25
434.5	15.2285	40.5389	88.2391	181.888		441.5	21.4357	56.6823	103.869	211.431		431.5	27.502	72.4342	150.681	222.173		437.5	21.0417	51.4431	113.67	203.499
435.5	15.6071	40.3252	87.7015	181.866		442.5	21.6766	56.4457	104.098	211.459		432.5	27.1604	71.9312	150.311	221.512		438.5	21.3339	51.5824	113.446	203.653
436.5	15.5824	40.8805	87.7649	181.894		443.5	21.7535	56.7148	104.085	211.641		433.5	27.699	72.4625	151.079	221.368		439.5	20.6223	51.2147	113.266	203.274
437.5	15.406	40.9502	87.9761	181.954		444.5	21.6556	56.8948	104.165	211.542		434.5	27.2094	72.2146	150.176	221.198		440.5	21.1552	51.399	113.473	202.978
438.5	15.3665	40.8765	87.9053	182.164		445.5	21.1787	56.5323	103.605	211.19		435.5	27.5333	71.922	150.066	221.294		441.5	20.8005	51.3075	113.382	203.044
439.5	15.4407	40.7594	88.0221	182.242		446.5	21.2712	56.7234	104.141	211.187		436.5	27.3445	72.2118	150.203	221.467		442.5	20.2649	50.912	113.259	202.867
440.5	15.2615	40.8025	87.9772	182.266		447.5	21.3126	56.858	104.14	211.107		437.5	27.7325	71.6428	150.422	221.286		443.5	20.6414	50.9659	113.214	202.542
441.5	15.1422	40.3994	87.8738	181.861		448.5	21.3031	56.564	103.78	211.129		438.5	27.5063	71.5614	150.177	220.665		444.5	20.6616	50.7507	112.764	202.319
442.5	15.303	40.4594	87.6875	181.596		449.5	21.5955	57.1736	104.073	211.032		439.5	27.386	71.8427	150.073	220.711		445.5	20.6399	50.7954	113.084	202.501
443.5	15.5265	40.5172	87.6814	182.209		450.5	21.1298	56.6497	103.694	211.047		440.5	27.5634	72.2174	150.332	221.016		446.5	20.7893	50.8848	113.292	202.109
444.5	15.6418	40.0717	87.3018	181.937		451.5	21.2999	56.5962	103.601	210.755		441.5	27.9832	71.9116	149.995	220.627		447.5	20.9608	50.6373	113.282	202.138
445.5	15.1152	39.9401	87.4662	181.635		452.5	21.1536	56.4368	103.563	210.432		442.5	27.5656	71.8136	149.551	220.402		448.5	21.1484	50.8054	113.219	201.911
446.5	15.13	39.9611	87.5905	181.923		453.5	21.5875	56.7756	103.922	210.597		443.5	27.4132	71.4867	149.344	219.8		449.5	21.0452	50.6807	113.368	201.707
447.5	14.8912	39.7825	87.5133	181.73		454.5	21.3652	56.8296	104.063	210.684		444.5	27.5935	71.5441	149.298	219.925		450.5	21.1193	50.2297	112.754	202.051
448.5	15.066	39.8815	87.4554	181.719		455.5	21.9916	57.4375	104.548	211.034		445.5	27.3959	71.3739	149.36	219.788		451.5	21.1827	50.3479	112.737	201.766
449.5	15.0664	40.047	87.6715	181.861		456.5	21.5114	56.9452	104.181	210.949		446.5	27.0372	71.2269	148.981	219.552		452.5	21.255	50.4335	112.976	202.208
450.5	14.6019	40.0686	87.6106	181.538		457.5	21.1401	56.6205	103.942	210.802		447.5	27.0846	70.8092	148.82	219.403		453.5	21.49	50.6021	112.923	202.087
451.5	14.8345	40.1512	87.7861	181.513		458.5	21.2338	56.8069	103.935	210.622		448.5	27.3805	71.2745	148.811	219.322		454.5	20.5168	49.8398	112.463	201.287
452.5	14.5933	40.0891	87.5723	181.058		459.5	21.6599	56.8752	103.936	210.467		449.5	27.4426	71.3748	149.09	219.412		455.5	20.7471	50.1537	112.523	201.898
453.5	15.2113	40.4038	87.4242	181.815		460.5	21.3989	56.3787	103.537	210.209		450.5	27.1802	70.8464	148.73	218.727		456.5	20.6184	50.3046	112.506	201.735
454.5	15.1238	40.4495	87.5244	181.678		461.5	21.6289	56.9064	103.552	210.487		451.5	26.8497	70.8035	148.5	218.7		457.5	20.9872	50.3735	112.199	201.468
455.5	15.1345	40.5604	87.8044	182.106		462.5	21.2684	56.4341	103.567	210.63		452.5	26.7427	70.9622	148.23	218.503		458.5	20.5942	49.8894	112.456	201.155
456.5	15.0148	40.4618	87.8446	181.783		463.5	21.6747	57.0265	103.823	210.566		453.5	26.4308	70.5894	147.886	218.286		459.5	20.2809	50.1488	112.219	200.773
457.5	14.8306	40.5382	87.2513	181.294		464.5	21.8495	57.0325	104.133	211.02		454.5	26.975	70.6853	147.961	218.32		460.5	20.7855	50.1888	112.512	201.344
458.5	14.6132	39.8672	87.1963	180.619		465.5	21.8203	56.7159	104.105	211.047		455.5	26.6233	70.8452	147.676	217.987		461.5	21.225	50.7113	112.919	201.472
459.5	15.0659	40.3376	87.6346	181.115		466.5	21.7719	56.4742	103.778	210.776		456.5	26.9182	70.9045	147.826	218.03		462.5	21.3547	50.8553	112.945	201.218
460.5	14.9966	40.7344	87.4392	181.41		467.5	21.6998	56.0352	103.655	210.577		457.5	27.052	70.7374	147.649	217.666		463.5	21.152	50.0497	112.166	200.588
461.5	14.755	40.2013	87.3766	180.925		468.5	21.9348	56.5818	103.749	210.747		458.5	26.882	70.5684	147.441	217.282		464.5	20.9257	50.1655	112.298	200.556
462.5	14.629	40.2081	87.1788	180.847		469.5	21.7928	56.6604	103.746	210.538		459.5	26.5651	70.3239	146.826	216.82		465.5	21.1106	50.3171	112.135	200.216
463.5	14.9874	40.5938	87.3281	181.044		470.5	21.7386	56.2095	103.417	210.648		460.5	26.9434	70.5212	147.4	217.052		466.5	21.1129	50.3156	112.14	199.982
464.5	15.0477	40.4788	87.465	180.866		471.5	21.8934	56.076	103.432	210.317		461.5	27.0695	70.6351	147.311	216.944		467.5	21.2299	50.6322	112.12	200.098
465.5	14.8719	40.0735	87.3431	180.788		472.5	21.7883	56.2395	103.232	210.271		462.5	26.7496	70.2844	147.305	217.093		468.5	21.0526	50.5906	112.441	200.725
466.5	14.2974	39.5614	87.3469	180.371		473.5	21.558	56.2682	103.547	210.742		463.5	26.8242	70.4904	147.065	216.768		469.5	20.8761	50.0742	112.145	200.256
467.5	15.0653	40.0801	87.6355	180.951		474.5	21.7609	56.5156	103.557	210.932		464.5	26.1353	70.3359	146.375	216.061		470.5	21.2996	50.1552	112.197	200.421
468.5	15.08	39.8419	87.5341	180.718		475.5	22.3506	56.7296	103.847	210.885		465.5	26.991	70.7625	146.912	216.552		471.5	20.7605	50.2323	111.864	199.71
469.5	14.8101	39.5945	87.308	180.467		476.5	21.7981	56.2468	103.338	210.361		466.5	26.9113	70.2596	147.056	216.53		472.5	20.9419	50.2256	112.08	199.69
470.5	15.2196	39.7339	87.423	180.422		477.5	21.7683	56.2776	103.422	210.33		467.5	27.1459	70.6819	147.275	216.459		473.5	21.0475	50.3209	112.016	200.042
471.5	15.0989	39.8297	86.9894	180.598		478.5	21.3391	55.9993	103.009	210.18		468.5	27.0559	70.1897	147.054	216.435		474.5	21.0393	50.1848	112.086	200.002
472.5	15.0507	39.9651	87.1517	180.7		479.5	21.4775	56.0861	102.991	209.956		469.5	26.9484	70.3074	147.228	216.373		475.5	20.6174	50.106	111.739	199.503
473.5	15.3137	40.3667	87.2938	180.809		480.5	21.7783	56.1993	103.207	209.806		470.5	27.2899	70.5894	147.396	216.697		476.5	21.0911	50.2719	111.61	199.212
474.5	15.397	40.2184	87.4718	181.036		481.5	21.5094	55.757	103.142	210.203		471.5	26.8508	70.4354	146.905	216.549		477.5	20.4194	49.9578	111.622	198.887
475.5	15.3772	40.3928	87.6117	181.309		482.5	21.8472	56.0006	103.23	210.422		472.5	26.9735	70.5288	146.93	216.38		478.5	20.9109	50.39	111.728	199.363
476.5	15.4604	40.5593	87.7733	181.024		483.5	22.5879	56.5642	104.038	210.027		473.5	26.6172	70.4216	146.516	216.174		479.5	20.5477	50.105	111.511	198.973
477.5	15.1943	40.011	87.5153	181.021		484.5	21.1484	56.1329	103.179	210.588		474.5	26.6797	70.3671	146.622	216.021		480.5	21.0504	50.1746	111.609	198.866
478.5	15.3667	40.3854	87.2996	180.871		485.5	21.1252	55.6736	102.757	210.073		475.5	26.5616	70.129	146.235	215.624		481.5	20.9822	50.2953	111.426	199.042
479.5	15.0476	39.8964	86.8369	180.239		486.5	21.8119	56.0684	103.514	210.098		476.5	26.5471	69.8655	146.097	215.123		482.5	20.8837	50.2137	111.503	198.88
480.5	15.2683	40.0975	87.0959	180.337		487.5	22.0994	55.7571	103.232	209.827		477.5	26.9015	70.3821	146.7	215.637		483.5	21.005	50.3251	111.775	198.297
481.5	15.4966	40.9093	87.5127	180.972		488.5	21.6868	55.76	103.167	210.039		478.5	27.0632	70.328	146.592	215.334		484.5	20.9761	50.7394	112.004	199.586
482.5	15.4839	40.3634	87.303	180.608		489.5	21.4773	55.8811	102.77	210.121		479.5	27.1681	70.1445	146.108	215.001		485.5	20.7379	50.0438	111.335	198.312
483.5	15.8628	40.969	87.5309	180.935		490.5	21.9584	56.2605	102.738	209.857								486.5	20.886	50.2202	111.467	198.496
484.5	15.7649	40.4418	88.3639	181.524		491.5	22.04	56.4281	103.099	209.723								487.5	21.0839	50.1598	111.331	198.498
485.5	15.3395	39.9381	87.1465	180.662		492.5	22.3403	56.7548	103.222	209.827								488.5	20.8047	49.962	111.269	198.165
486.5	15.0378	39.4133	87.2069	180.186		493.5	22.3054	56.6246	103.112	209.939								489.5	21.0417	50.088	111.622	198.039
487.5	15.5703	39.7788	87.4498	180.709		494.5	22.2559	56.222	103.084	209.826								490.5	21.0481	50.0128	111.139	198.02
488.5	15.4799	40.1282	87.6554	180.693		495.5	22.0442	56.0905	103.361	209.789
489.5	15.7482	40.483	87.8158	180.866		496.5	21.9731	56.1558	103.486	210.18
490.5	15.6893	40.2976	87.3093	180.675
491.5	15.354	40.1472	87.1515	180.334
492.5	15.8442	39.8223	87.4177	180.553
493.5	15.6769	40.1686	87.3508	180.756
494.5	15.364	39.9672	87.4404	180.28
495.5	15.4498	40.1133	87.4741	180.104
496.5	15.929	40.5464	87.3274	180.648
497.5	16.0911	40.6276	87.3031	180.541
498.5	15.6006	40.1309	87.0042	180.114
499.5	15.4966	40.1469	87.4463	180.691
500.5	15.842	39.9521	87.017	180.354

## Sheet: S3B
F4-HAV			F4-HAV			F7-HAV			F9-HAV
resolution (1/Å)	FSC value		resolution (1/Å)	FSC value		resolution (1/Å)	FSC value		resolution (1/Å)	FSC value
0.999999	0.999944		1	0.999987		999	1		999	1
0.999995	0.999934		1	0.999987		648	1		648	1
0.999967	0.999982		1	0.999997		324	0.999999		324	0.999974
0.999842	0.999839		0.999999	0.999995		216	1		216	0.999996
0.999944	0.999901		0.999998	0.999995		162	0.999998		162	0.99994
0.999927	0.999697		0.999993	0.999968		129.6	0.999997		129.6	0.999588
0.999932	0.999846		0.999996	0.999963		108	0.999994		108	0.999908
0.999981	0.999893		0.99999	0.999958		92.5714	0.999995		92.5714	0.99983
0.999908	0.999651		0.999994	0.999977		81	0.999988		81	0.999668
0.999913	0.99978		0.999984	0.999944		72	0.99999		72	0.999587
0.999829	0.999639		0.999978	0.999874		64.8	0.999982		64.8	0.999429
0.999693	0.999307		0.999973	0.999897		58.9091	0.999992		58.9091	0.999644
0.999591	0.999178		0.999917	0.999746		54	0.999989		54	0.999796
0.999369	0.998122		0.999912	0.999488		49.8462	0.999984		49.8462	0.999806
0.999314	0.997842		0.999811	0.999609		46.2857	0.999975		46.2857	0.999073
0.998468	0.997414		0.999884	0.999456		43.2	0.999971		43.2	0.999351
0.998697	0.996203		0.999815	0.999626		40.5	0.999971		40.5	0.999736
0.998328	0.996221		0.999799	0.999508		38.1176	0.999969		38.1176	0.999624
0.996503	0.99131		0.999727	0.999335		36	0.999939		36	0.999141
0.997649	0.992024		0.999675	0.999122		34.1053	0.999939		34.1053	0.999474
0.997412	0.986884		0.99958	0.998598		32.4	0.999962		32.4	0.999203
0.995963	0.981706		0.999518	0.998061		30.8571	0.999951		30.8571	0.999103
0.995224	0.979383		0.999258	0.997733		29.4545	0.999922		29.4545	0.999148
0.995184	0.981216		0.999455	0.997591		28.1739	0.999892		28.1739	0.997928
0.995188	0.980979		0.999168	0.99741		27	0.99993		27	0.998567
0.99314	0.975239		0.999207	0.997024		25.92	0.999855		25.92	0.99553
0.994277	0.979272		0.998809	0.996402		24.9231	0.99992		24.9231	0.997262
0.993828	0.981374		0.999091	0.99735		24	0.999884		24	0.994933
0.991149	0.970939		0.998918	0.996722		23.1429	0.999824		23.1429	0.992381
0.99043	0.958579		0.99876	0.996192		22.3448	0.999749		22.3448	0.991182
0.987833	0.955621		0.998905	0.99679		21.6	0.999666		21.6	0.992574
0.986866	0.952921		0.998474	0.994367		20.9032	0.999603		20.9032	0.992976
0.982247	0.943459		0.998577	0.994328		20.25	0.999428		20.25	0.99241
0.988512	0.96436		0.997821	0.992983		19.6364	0.999445		19.6364	0.992266
0.989255	0.968998		0.998725	0.99638		19.0588	0.999295		19.0588	0.990313
0.984754	0.956954		0.998514	0.995712		18.5143	0.999453		18.5143	0.993265
0.988519	0.960887		0.997784	0.993743		18	0.999465		18	0.994032
0.985337	0.949103		0.998264	0.994549		17.5135	0.999391		17.5135	0.993885
0.984401	0.95452		0.998159	0.993174		17.0526	0.999205		17.0526	0.990856
0.985422	0.951444		0.998202	0.994694		16.6154	0.999344		16.6154	0.98918
0.987828	0.956928		0.998541	0.994397		16.2	0.999354		16.2	0.990516
0.986238	0.962849		0.998149	0.993848		15.8049	0.998918		15.8049	0.988407
0.987468	0.969971		0.998061	0.993911		15.4286	0.999054		15.4286	0.989129
0.985222	0.958746		0.997723	0.993575		15.0698	0.999037		15.0698	0.986035
0.982388	0.94631		0.997428	0.993071		14.7273	0.999191		14.7273	0.98723
0.977768	0.930027		0.997569	0.992682		14.4	0.999415		14.4	0.989259
0.980894	0.936254		0.997009	0.991357		14.087	0.999539		14.087	0.98982
0.982325	0.950873		0.997708	0.992415		13.7872	0.999367		13.7872	0.985399
0.981127	0.948428		0.997546	0.992194		13.5	0.999372		13.5	0.988544
0.981347	0.946785		0.997421	0.992651		13.2245	0.999248		13.2245	0.988329
0.980083	0.936952		0.997435	0.991721		12.96	0.998964		12.96	0.983674
0.978583	0.938232		0.996717	0.990041		12.7059	0.999096		12.7059	0.987189
0.975786	0.928401		0.995997	0.988411		12.4615	0.999196		12.4615	0.986179
0.975421	0.927849		0.995274	0.986045		12.2264	0.999166		12.2264	0.985285
0.970457	0.901964		0.995418	0.985802		12	0.998999		12	0.984274
0.966051	0.885729		0.994983	0.984045		11.7818	0.999251		11.7818	0.985997
0.967415	0.896594		0.993709	0.981206		11.5714	0.999207		11.5714	0.984736
0.966006	0.898627		0.993871	0.978031		11.3684	0.99909		11.3684	0.982012
0.960452	0.869013		0.993592	0.978165		11.1724	0.999081		11.1724	0.984402
0.953278	0.855706		0.991965	0.971976		10.9831	0.998982		10.9831	0.976446
0.951943	0.848263		0.990941	0.972955		10.8	0.998961		10.8	0.974468
0.95194	0.859991		0.991059	0.972609		10.623	0.999033		10.623	0.978465
0.941096	0.851109		0.990859	0.968956		10.4516	0.999043		10.4516	0.978381
0.939709	0.836803		0.990391	0.967941		10.2857	0.998864		10.2857	0.972685
0.935159	0.821075		0.989077	0.96132		10.125	0.998823		10.125	0.970269
0.935334	0.830738		0.985772	0.955636		9.96923	0.998964		9.96923	0.975662
0.926397	0.806908		0.984705	0.952601		9.81818	0.998817		9.81818	0.976754
0.924715	0.799851		0.981655	0.947293		9.67164	0.998661		9.67164	0.973916
0.920784	0.778388		0.982051	0.944012		9.52941	0.998538		9.52941	0.966586
0.907886	0.773685		0.980529	0.939887		9.3913	0.998413		9.3913	0.962271
0.920181	0.784558		0.977849	0.940495		9.25714	0.998515		9.25714	0.962027
0.9164	0.773719		0.978056	0.936435		9.12676	0.99832		9.12676	0.957927
0.911679	0.766989		0.978079	0.937459		9	0.998202		9	0.923078
0.919262	0.785185		0.974706	0.930297		8.87671	0.998156		8.87671	0.928472
0.918434	0.772567		0.973376	0.923616		8.75676	0.997829		8.75676	0.935199
0.897849	0.745345		0.972111	0.916112		8.64	0.997905		8.64	0.940812
0.898251	0.738653		0.967175	0.906133		8.52632	0.997565		8.52632	0.935442
0.902939	0.727397		0.969084	0.909758		8.41559	0.997353		8.41559	0.932181
0.903338	0.734245		0.966516	0.90457		8.30769	0.997285		8.30769	0.926036
0.904564	0.733129		0.968114	0.907737		8.20253	0.997151		8.20253	0.933184
0.886083	0.702328		0.963905	0.903402		8.1	0.997192		8.1	0.937111
0.903353	0.727029		0.962127	0.893573		8	0.996659		8	0.918058
0.893722	0.72378		0.964269	0.895493		7.90244	0.996467		7.90244	0.914768
0.902102	0.738894		0.95919	0.885444		7.80723	0.99648		7.80723	0.920204
0.900721	0.73384		0.958875	0.885301		7.71429	0.996662		7.71429	0.917097
0.900633	0.725954		0.959074	0.886079		7.62353	0.996578		7.62353	0.90637
0.903798	0.728124		0.954214	0.880162		7.53488	0.996328		7.53488	0.896108
0.895216	0.712338		0.951957	0.875468		7.44828	0.996057		7.44828	0.894847
0.883349	0.699509		0.947891	0.85881		7.36364	0.995404		7.36364	0.889043
0.871472	0.664594		0.939016	0.835457		7.2809	0.994819		7.2809	0.876928
0.869374	0.664329		0.932546	0.827681		7.2	0.994385		7.2	0.871705
0.870443	0.690315		0.931786	0.825043		7.12088	0.99485		7.12088	0.876175
0.87788	0.676217		0.925973	0.824709		7.04348	0.995414		7.04348	0.886188
0.870964	0.682639		0.923393	0.816871		6.96774	0.995267		6.96774	0.890829
0.885691	0.692819		0.925641	0.805505		6.89362	0.995027		6.89362	0.872314
0.866368	0.653423		0.931471	0.820618		6.82105	0.994647		6.82105	0.854197
0.86802	0.650399		0.920847	0.807165		6.75	0.994519		6.75	0.865036
0.869348	0.670648		0.921121	0.804094		6.68041	0.994488		6.68041	0.854466
0.862072	0.657371		0.920369	0.802619		6.61224	0.993877		6.61224	0.835854
0.864025	0.663017		0.914245	0.791767		6.54545	0.994275		6.54545	0.842213
0.86138	0.661608		0.906327	0.77532		6.48	0.994036		6.48	0.829496
0.858642	0.644995		0.899839	0.767438		6.41584	0.993385		6.41584	0.829747
0.844124	0.601015		0.90962	0.786655		6.35294	0.993859		6.35294	0.834145
0.829252	0.602388		0.895283	0.747475		6.29126	0.994037		6.29126	0.835618
0.827021	0.59135		0.875832	0.699932		6.23077	0.993794		6.23077	0.851976
0.8269	0.601173		0.865288	0.700139		6.17143	0.992646		6.17143	0.842643
0.817627	0.585976		0.854498	0.675131		6.11321	0.992341		6.11321	0.823242
0.800545	0.553046		0.843074	0.663218		6.05607	0.992877		6.05607	0.835682
0.778371	0.509779		0.815454	0.606351		6	0.99296		6	0.838827
0.779784	0.532085		0.799597	0.584892		5.94495	0.994003		5.94495	0.847281
0.771071	0.517729		0.793581	0.580946		5.89091	0.993502		5.89091	0.836907
0.739311	0.465418		0.797933	0.592561		5.83784	0.992962		5.83784	0.821672
0.711825	0.436863		0.760899	0.528055		5.78571	0.993199		5.78571	0.831415
0.709394	0.442266		0.733495	0.507909		5.73451	0.993087		5.73451	0.839455
0.659561	0.393916		0.700655	0.452185		5.68421	0.993137		5.68421	0.823781
0.62716	0.355526		0.685765	0.452264		5.63478	0.993147		5.63478	0.815824
0.577148	0.330711		0.663084	0.402923		5.58621	0.992931		5.58621	0.813876
0.573498	0.314403		0.626029	0.344085		5.53846	0.992611		5.53846	0.806907
0.546311	0.259789		0.570381	0.309967		5.49153	0.992779		5.49153	0.799438
0.496373	0.244208		0.567215	0.283743		5.44538	0.993202		5.44538	0.812545
0.433187	0.211507		0.557252	0.275583		5.4	0.993673		5.4	0.809741
0.426437	0.158393		0.499	0.223137		5.35537	0.993314		5.35537	0.796238
0.396694	0.142911		0.465149	0.243296		5.31148	0.993149		5.31148	0.801985
0.347799	0.14694		0.439744	0.196806		5.26829	0.993275		5.26829	0.803549
0.313299	0.111294		0.426184	0.177717		5.22581	0.992542		5.22581	0.800958
0.328018	0.114279		0.371114	0.157654		5.184	0.992328		5.184	0.790672
0.259921	0.111026		0.344404	0.139347		5.14286	0.992694		5.14286	0.799302
0.218883	0.093065		0.313585	0.10665		5.10236	0.992769		5.10236	0.806684
0.154869	0.048856		0.279615	0.110947		5.0625	0.992947		5.0625	0.797519
0.105747	0.019914		0.233049	0.106584		5.02326	0.992174		5.02326	0.786191
0.104852	0.037659		0.225079	0.103387		4.98461	0.992424		4.98461	0.781217
0.074405	0.033078		0.182308	0.069353		4.94656	0.992998		4.94656	0.800008
0.057837	0.032304		0.191353	0.028774		4.90909	0.99293		4.90909	0.806694
0.04376	-0.000599314		0.169087	0.057409		4.87218	0.992556		4.87218	0.790007
0.07949	0.022714		0.142052	0.068744		4.83582	0.991356		4.83582	0.769757
0.025913	0.00491		0.136525	0.050025		4.8	0.990644		4.8	0.753831
-0.004008	-0.02185		0.121439	0.040665		4.76471	0.990442		4.76471	0.758195
0.02472	0.020133		0.101379	0.011363		4.72993	0.990804		4.72993	0.748194
0.039851	0.016865		0.094093	0.02429		4.69565	0.990968		4.69565	0.729185
0.040631	0.023827		0.118076	0.032433		4.66187	0.989929		4.66187	0.721974
0.025533	0.010446		0.097012	0.023858		4.62857	0.989121		4.62857	0.707526
0.004784	-0.015932		0.10841	0.051923		4.59574	0.98828		4.59574	0.705191
0.0021	0.005791		0.092498	0.035241		4.56338	0.988194		4.56338	0.698622
-0.013851	0.017637		0.057192	0.014595		4.53147	0.98802		4.53147	0.697839
0.003465	0.009366		0.059229	0.025747		4.5	0.987247		4.5	0.690309
-0.000529225	-0.017083		0.024267	-0.004196		4.46897	0.986477		4.46897	0.671883
0.017583	0.004133		0.009511	0.019952		4.43836	0.985842		4.43836	0.666703
0.001972	-0.001575		0.013961	0.01982		4.40816	0.985124		4.40816	0.638802
0.00732	-0.020466		0.002993	0.00078401		4.37838	0.984231		4.37838	0.603426
0.008694	0.009307		0.025713	0.003447		4.34899	0.984116		4.34899	0.594976
0.030595	0.001203		0.03189	-0.012972		4.32	0.982035		4.32	0.594622
0.024469	-0.013644		0.048645	-0.007515		4.29139	0.980645		4.29139	0.580074
0.023115	0.002561		0.03863	0.01852		4.26316	0.979523		4.26316	0.551578
0.006552	0.001614		0.035919	0.007204		4.23529	0.976627		4.23529	0.534607
-0.02097	-0.024562		-0.018885	0.007029		4.20779	0.977146		4.20779	0.542609
0.01249	0.005347		0.037085	0.02302		4.18065	0.976916		4.18065	0.50991
0.001016	-0.00448		0.013374	0.010348		4.15385	0.973553		4.15385	0.459806
0.033753	0.024546		0.000833791	0.011024		4.12739	0.968714		4.12739	0.427403
0.024574	0.012472		0.021528	0.012398		4.10127	0.966434		4.10127	0.41432
0.043498	0.007519		-0.007872	0.013512		4.07547	0.966377		4.07547	0.413644
0.033228	-0.000850451		0.023462	-0.001959		4.05	0.96512		4.05	0.39637
0.014222	-0.01154		0.020633	0.012233		4.02485	0.961785		4.02485	0.378425
0.003912	0.027149		0.0391	0.018652		4	0.957633		4	0.34613
0.000121528	0.007764		-0.000643174	0.020848		3.97546	0.927747		3.97546	0.319223
-0.04028	-0.00767		-0.024675	0.011983		3.95122	0.934289		3.95122	0.295844
-0.017196	-0.009127		-0.021788	-0.010079		3.92727	0.933758		3.92727	0.256798
0.024325	0.041868		0.01136	0.01302		3.90361	0.932688		3.90361	0.224191
0.009875	-0.011154		0.011414	0.001695		3.88024	0.931474		3.88024	0.229059
0.021943	-0.00621		-0.003217	-0.000110007		3.85714	0.918463		3.85714	0.206026
0.010333	0.00177		-0.005896	0.013705		3.83432	0.91672		3.83432	0.182414
0.001649	0.007146		0.00185	0.000849784		3.81176	0.912842		3.81176	0.1829
0.014824	0.030497		0.016643	-0.0089		3.78947	0.909381		3.78947	0.189431
-0.00601	-0.003973		0.013222	-0.001554		3.76744	0.901366		3.76744	0.198615
-0.002536	-0.005009		0.016028	0.020524		3.74566	0.894523		3.74566	0.192127
0.006509	0.000814703		0.001283	-2.84296e-05		3.72414	0.894542		3.72414	0.196641
-0.005272	0.009246		-0.001676	0.001755		3.70286	0.886657		3.70286	0.162904
-0.011226	-0.003644		-0.00695	-0.011823		3.68182	0.87724		3.68182	0.114472
-0.013709	-0.012563		-0.011352	-0.030157		3.66102	0.864142		3.66102	0.140838
0.001183	-0.007583		-0.023792	-0.005179		3.64045	0.852721		3.64045	0.127014
-0.013816	-0.006516		-0.025155	0.00177		3.62011	0.856409		3.62011	0.093416
-0.036421	-0.010065		-0.016643	-0.015737		3.6	0.847084		3.6	0.124852
-0.009458	-0.002462		-0.020407	0.001062		3.58011	0.836145		3.58011	0.128015
0.003099	0.008503		0.015395	0.009261		3.56044	0.823336		3.56044	0.120995
0.005504	-0.006752		-0.002251	0.004597		3.54098	0.816706		3.54098	0.094127
0.002678	-0.014807		-0.004048	-0.013045		3.52174	0.795606		3.52174	0.082883
						3.5027	0.782578		3.5027	0.061509
						3.48387	0.771956		3.48387	0.011714
						3.46524	0.74707		3.46524	0.042568
						3.44681	0.727764		3.44681	0.05368
						3.42857	0.69172		3.42857	0.025902
						3.41053	0.669051		3.41053	0.020558
						3.39267	0.658772		3.39267	0.012113
						3.375	0.647151		3.375	0.050093
						3.35751	0.596624		3.35751	0.030838
						3.34021	0.568163		3.34021	0.034831
						3.32308	0.547132		3.32308	0.037171
						3.30612	0.515878		3.30612	0.005498
						3.28934	0.504109		3.28934	0
						3.27273	0.489026		3.27273	0.029364
						3.25628	0.453337		3.25628	0.025226
						3.24	0.424085		3.24	0.000398186
						3.22388	0.425546		3.22388	0.012472
						3.20792	0.394411		3.20792	0.008626
						3.19212	0.373142		3.19212	0.019176
						3.17647	0.361287		3.17647	0.030958
						3.16098	0.34474		3.16098	0.027719
						3.14563	0.313894		3.14563	0.013492
						3.13043	0.27159		3.13043	0.007824
						3.11538	0.265065		3.11538	0
						3.10048	0.20814		3.10048	0
						3.08571	0.181285		3.08571	0.008113
						3.07109	0.179072		3.07109	0.034618
						3.0566	0.156594		3.0566	0.026633
						3.04225	0.13168		3.04225	0.024616
						3.02804	0.141034		3.02804	0.038807
						3.01395	0.131765		3.01395	0
						3	0.065572		3	0
						2.98617	0.069042		2.98617	0
						2.97248	0.049861		2.97248	0
						2.9589	0.05818		2.9589	0.009
						2.94545	0.080558		2.94545	0.011899
						2.93213	0.089277		2.93213	0
						2.91892	0.076448		2.91892	0
						2.90583	0.078679		2.90583	0
						2.89286	0.085748		2.89286	0
						2.88	0.078406		2.88	0.00915
						2.86726	0.060919		2.86726	0
						2.85463	0.012267		2.85463	0
						2.84211	0.02194		2.84211	0
						2.82969	0.007955		2.82969	0
						2.81739	0		2.81739	0
						2.80519	0.027636		2.80519	0
						2.7931	0.021493		2.7931	0.011297
						2.78112	0.031498		2.78112	0.000507792
						2.76923	0.025579		2.76923	0
						2.75745	0.018586		2.75745	0.007124
						2.74576	0.014055		2.74576	0.01922
						2.73418	0.022409		2.73418	0.020576
						2.72269	0.005623		2.72269	0
						2.7113	0		2.7113	0.002218
						2.7	0.021587		2.7	0.020456

## Sheet: S7A
F4 conc. (uM)	Ct valule of HAV RNA			Ct valule of GAPDH
10	24.02	23.85	24.34	13.99	13.86	13.87
1	22.7933	22.6333	22.8833	14.49	14.15	14.72
0.1	22.48	21.74	22.01	14.29	14.26	14.45
0.01	21.37	21.74	21.79	14.44	14.25	14.62
0.001	21.21	21.35	21.1	14.21	14.44	14.59
0	20.85	21.09	20.13	14.37	14.35	14.27
Negtive control	32.25	31.44	31.27	14.45	14.21	14.31

## Sheet: S7B
F6 conc. (uM)	Ct valule of HAV RNA			Ct valule of GAPDH
10	24.34	24.26	24.14	14.3	14.57	14.46
1	22.79	22.71	22.59	14.26	14.29	14.06
0.1	22.46	22.25	22.28	14.01	14.28	14.18
0.01	22.13	22.06	21.98	14.35	14.56	14.15
0.001	21.56	21.48	21.37	14.34	14.37	14.26
0	20.85	21.09	20.83	14.49	14.15	14.72
Negtive control	32.25	31.44	31.27	13.99	13.86	13.87

## Sheet: S7C
F7 conc. (uM)	Ct valule of HAV RNA			Ct valule of GAPDH
10	23.8167	23.9567	24.4367	14.32	14.41	14.26
1	22.68	22.97	23.01	14.32	14.21	14.12
0.1	22.45	22.68	22.53	14.43	14.28	14.31
0.01	22.47	22.55	22.36	14.36	14.13	14.62
0.001	21.98	21.76	21.9	14.53	14.76	14.57
0	20.85	21.09	20.83	14.49	14.15	14.72
Negtive control	32.25	31.44	31.27	13.99	13.86	13.87

[truncated: 4 more sheets: S7D, S8, S9A, S9B]
